# Supplementary material for: Diversification processes of teleost intron-less opsin genes
Source: J Biol Chem. 2023 Jun 7;299(7):104899. doi: 10.1016/j.jbc.2023.104899 (PMC10339062; doi:10.1016/j.jbc.2023.104899)
Supplement: Supplementary Data 1 [file mmc1.xlsx]

## Sheet: rhodopsin
		Assembly	Gene	Gene symbol	Gene ID	Chr	Location
Sarcopetrygii	Xenopus tropicalis	GCF_000004195.4	Rh1	rho	100037900	4	NC_030680.2 (131923381..131927328)
			ADAM metallopeptidase with thrombospondin type 1 motif 9	adamts9	493280	4	NC_030680.2 (144441189..144603179)
Polypteriformes	Polypterus senegalus	GCF_016835505.1	Rh1	LOC120540341	120540341	12	NC_053165.1 (44323662..44340229, complement)
			ADAM metallopeptidase with thrombospondin type 1 motif 9	adamts9	120541347	12	NC_053165.1 (4507264..4742320)
	Erpetoichthys calabaricus	GCF_900747795.1	Rh1	rho	114669187	18	NC_041411.1 (86290063..86304495, complement)
			ADAM metallopeptidase with thrombospondin type 1 motif 9	adamts9	114668336	18	NC_041411.1 (82875425..83018559, complement)
Acipenseriformes	Acipenser ruthenus	GCF_010645085.1	intraflagellar transport protein 122 homolog	LOC117963534	117963534	21	NC_048343.1 (12338077..12361162)
			intraflagellar transport protein 122 homolog	LOC117413620	117413620	25	NC_048347.1 (17329100..17353383, complement)
			Rh1-2	LOC117413849	117413849	25	NC_048347.1 (23555680..23557186, complement)
	Polyodon spathula	GCF_017654505.1	intraflagellar transport protein 122 homolog	LOC121328996	121328996	16	NC_054549.1 (26165233..26185487, complement
			intraflagellar transport protein 122 homolog	ift122	121298119	23	NC_054556.1 (12938946..12968879)
			Rh1-2	LOC121329341	121329341	16	NC_054549.1 (32690112..32692860, complement)
			Rh1-2 (pseudo)	LOC121298348	121298348	23	NC_054556.1 (6561438..6564177)
Semionotiformes	Lepisosteus oculatus	GCF_000242695.1	Rh1-1 (Exorh)	rho	102691798	LG5	NC_023183.1 (40452605..40456695, complement)
			Rh1-2	LOC102698275	102698275	LG5	NC_023183.1 (23735695..23737212, complement)
Teleostei	Scleropages formosus	GCF_900964775.1	Rh1-1 (Exorh)	rho	108940265	2	NC_041807.1 (33494679..33498206)
			Rh1-2	rhol	108923407	22	NC_041827.1 (21548750..21549872, complement)

## Sheet: melanopsin
		Assembly	Gene	Gene symbol	Gene ID	Chr	Location
Sarcopetrygii	Xenopus tropicalis	GCF_000004195.4	Opn4m	opn4	100491785	7	NC_030683.2 (49128923..49154834)
			docking protein 6	dok6	100494237	6	NC_030682.2 (101485640..101602988, complement)
			Opn4x	XB5957215	100485437	1	NC_030677.2 (76581583..76633765, complement
Polypteriformes	Polypterus senegalus	GCF_016835505.1	Opn4m	opn4a	120538846	1	NC_053154.1 (210960533..211107917)
			docking protein 6	dok6	120530145	5	NC_053158.1 (16256038..16734003)
			hematopoietic prostaglandin D synthase-like	LOC120527556	120527556	4	NC_053157.1 (102012686..102049652)
			PDZ and LIM domain 5a	pdlim5a	120527546	4	NC_053157.1 (98380268..98625162, complement)
	Erpetoichthys calabaricus	GCF_900747795.1	Opn4m	opn4a	114645543	2	NC_041395.1 (203320153..203453643)
			docking protein 6	dok6	114653212	6	NC_041399.1 (17057041..17616688)
			hematopoietic prostaglandin D synthase-like	hpgds	114652012	5	NC_041398.1 (138223408..138258111)
			PDZ and LIM domain 5a	pdlim5a	114652002	5	NC_041398.1 (134508924..134740131, complement)
Acipenseriformes	Acipenser ruthenus	GCF_010645085.1	Opn4m	opn4a	117415423	7	NC_048329.1 (56319653..56350089)
			inactive ubiquitin carboxyl-terminal hydrolase 54-like	LOC117417699	117417699	13	NC_048335.1 (7477921..7519136, complement)
			Opn4m2-1 (pesudo)	LOC117400101	117400101	3	NC_048325.1 (12366385..12367463, complement)
			Opn4m2-2 (pseudo)	LOC117394593	117394593	4	NC_048326.1 (2542777..2543803)
			hematopoietic prostaglandin D synthase	LOC117408430	117408430	2	NC_048324.1 (42861537..42904099)
	Polyodon spathula	GCF_017654505.1	Opn4m1	LOC121322003	121322003	10	NC_054543.1 (8105200..8132692, complement)
			Opn4m3	LOC121325869	121325869	13	NC_054546.1 (7746746..7766092, complement)
			Opn4m2-1 (pseudo)	LOC121307772	121307772	3	NC_054536.1 (11581785..11583033, complement)
			docking protein 6	LOC121313796	121313796	4	NC_054537.1 (11995470..12125722)
			Opn4m2-2 (pseudo)			4	JADDYA010000170.1:127199-127727
			hematopoietic prostaglandin D synthase-like	LOC121328178	121328178	2	NC_054535.1 (59336686..59380340, complement)
Semionotiformes	Lepisosteus oculatus	GCF_000242695.1	Opn4m1	opn4a	102699215	LG5	NC_023183.1 (35801219..35857542, complement)
			Opn4m2	LOC102695598	102695598	LG9	NC_023187.1 (37927659..37929627)
			Opn4x	LOC102686600	102686600	LG2	NC_023180.1 (55692656..55725576)
Teleostei	Scleropages formosus	GCF_900964775.1	Opn4m1	opn4a	108942689	8	NC_041813.1 (7000990..7024285)
			Opn4m2	Opn4.1	108937641	7	NC_041812.1 (5334991..5336761, complement)
			pxdc1	LOC108942154	108942154	5	NC_041810.1 (29793917..29803749, complement)
			Opn4m3	LOC108934877	108934877	3	NC_041808.1 (4078374..4103828, complement)
			Opn4x1	opn4xa	108933234	6	NC_041811.1 (28232559..28246986, complement)
			Opn4x2	opn4xb	108938038	17	NC_041822.1 (18930925..18945091, complement)
