# Supplementary material for: Diversification processes of teleost intron-less opsin genes
Source: J Biol Chem. 2023 Jun 7;299(7):104899. doi: 10.1016/j.jbc.2023.104899 (PMC10339062; doi:10.1016/j.jbc.2023.104899)
Supplement: Supplementary Data 2 [file mmc2.xlsx]

## Sheet: spectrum analysis1 (fig.4)
wavelength (nm)	gray bichir Opn4m	Siberian sturgeon Opn4m1	spotted gar Opn4m1	spotted gar Opn4m2	spotted gar Opn4x	medaka Opn4m1	medaka Opn4m2	medaka Opn4m3	medaka Opn4x1	medaka Opn4x2
400	-0.000713282	0.000453936	-0.279677	-0.491737	-0.263826	-0.516873	-0.147809	-0.169864	-0.0856952	-0.344841
400.5	-0.000511024	0.000355662	-0.256573	-0.508353	-0.241423	-0.501022	-0.130743	-0.150735	-0.0607395	-0.325932
401	-0.000408783	0.000457423	-0.233477	-0.524988	-0.234324	-0.485171	-0.117099	-0.137995	-0.0612329	-0.297487
401.5	-0.000306541	0.000459166	-0.20452	-0.525335	-0.219571	-0.46932	-0.100032	-0.118866	-0.0362696	-0.278573
402	-0.000304286	0.00046091	-0.181423	-0.493164	-0.189519	-0.453469	-0.0863901	-0.106122	-0.0113063	-0.254896
402.5	-0.000202015	0.00056267	-0.170029	-0.412195	-0.144158	-0.432266	-0.0658971	-0.0869935	0.0390987	-0.235985
403	-0.00019976	0.000764416	-0.170343	-0.347476	-0.129405	-0.400364	-0.0419776	-0.0806429	0.0386052	-0.20754
403.5	-0.000297522	0.00106615	-0.153101	-0.315304	-0.106998	-0.38451	-0.0214825	-0.0551209	0.0508401	-0.183861
404	-0.000395253	0.00116788	-0.129998	-0.283133	-0.0845997	-0.363308	-0.00784046	-0.0423812	0.0630674	-0.174482
404.5	-0.000193025	0.00126964	-0.0893384	-0.283479	-0.0545428	-0.347457	0.00237506	-0.0232484	0.0753099	-0.155573
405	-0.000290757	0.00127138	-0.0896527	-0.267577	-0.0397943	-0.326254	0.0125885	-0.0105086	0.0875373	-0.136661
405.5	-0.000288502	0.0012731	-0.0958215	-0.284202	-0.0250366	-0.310403	0.0159531	0.0150058	0.0870438	-0.117749
406	-0.000286247	0.00117485	-0.0785796	-0.235762	-0.00263394	-0.294552	0.0364481	0.0277494	0.0992787	-0.10837
406.5	-0.000283992	0.00107661	-0.0613237	-0.236109	0.0350725	-0.273349	0.0500902	0.0404891	0.124234	-0.0751582
407	-0.000181721	0.00127836	-0.032373	-0.171409	0.0727789	-0.252147	0.0671587	0.0596181	0.174647	-0.0467139
407.5	2.05074e-05	0.00138009	-0.00927674	-0.171756	0.0798778	-0.230948	0.0705212	0.0659725	0.199603	-0.0182696
408	2.27622e-05	0.00168185	0.00796516	-0.123315	0.0869768	-0.209742	0.0875898	0.0723269	0.211838	-0.0041256
408.5	2.50171e-05	0.00168359	0.0369228	-0.0911439	0.101725	-0.188539	0.111509	0.0786812	0.198623	0.0195538
409	-0.000172702	0.00168531	0.0307541	-0.0427034	0.147086	-0.172688	0.135429	0.0978102	0.261757	0.0336979
409.5	-7.046e-05	0.00158707	0.0538504	0.00574681	0.169493	-0.162189	0.152495	0.129718	0.273992	0.0478419
410	-0.000268209	0.00178881	0.0535361	0.00539019	0.184246	-0.146337	0.159286	0.136072	0.311676	0.0524534
410.5	3.40365e-05	0.00179056	0.0766393	-0.0112354	0.176032	-0.119784	0.162651	0.161586	0.323911	0.0618297
411	0.000136308	0.00189229	0.076325	-0.0278609	0.183136	-0.0985812	0.166015	0.17433	0.336146	0.0902769
411.5	0.000338566	0.00219405	0.0877195	-0.0444865	0.213188	-0.0880814	0.179655	0.180681	0.322916	0.104421
412	0.000240834	0.00229578	0.104961	-0.0285742	0.250899	-0.0775816	0.193298	0.187035	0.32243	0.123333
412.5	0.000243089	0.00239751	0.110501	0.00359737	0.273302	-0.07243	0.206942	0.199775	0.347386	0.137477
413	0.000245344	0.00219928	0.121896	0.0520476	0.265092	-0.0565757	0.220582	0.218907	0.334164	0.151624
413.5	0.000247569	0.00250101	0.144992	0.100478	0.264537	-0.0460759	0.227371	0.225262	0.371856	0.180065
414	0.000449827	0.00270276	0.179804	0.100131	0.27929	-0.0462756	0.247866	0.244391	0.409532	0.19898
414.5	0.000352095	0.00280449	0.185344	0.0835059	0.317001	-0.019725	0.261506	0.26352	0.434496	0.213124
415	0.000454337	0.00270625	0.208441	0.083159	0.347054	-0.00387385	0.271721	0.26987	0.446731	0.227268
415.5	0.000256618	0.00270799	0.213974	0.13159	0.369456	0.0119805	0.281939	0.282614	0.446237	0.241412
416	0.000158856	0.00280972	0.225368	0.163771	0.376555	0.0224802	0.292156	0.308132	0.458472	0.260323
416.5	6.10946e-05	0.00281146	0.236763	0.179674	0.391304	0.0383345	0.298943	0.320872	0.483428	0.274467
417	0.000263353	0.00291319	0.248157	0.211855	0.413711	0.0434862	0.309161	0.314452	0.495663	0.279076
417.5	0.000365624	0.00281495	0.253697	0.211498	0.436114	0.0486346	0.319376	0.320802	0.50789	0.297988
418	0.000467896	0.00281672	0.276794	0.227401	0.443213	0.0537831	0.336445	0.333542	0.494676	0.3169
418.5	0.000370134	0.00311846	0.294042	0.210785	0.450307	0.064286	0.34666	0.35906	0.506911	0.345347
419	0.000472376	0.00342019	0.317139	0.210419	0.457406	0.0908398	0.37058	0.365415	0.506417	0.345191
419.5	0.000374644	0.00362194	0.316824	0.210072	0.479813	0.106691	0.380795	0.352605	0.55683	0.359335
420	0.000476885	0.00372367	0.310656	0.242243	0.502211	0.117194	0.38416	0.371734	0.581785	0.354411
420.5	0.000579157	0.00382543	0.32205	0.241896	0.532268	0.127694	0.377245	0.384478	0.606749	0.373322
421	0.000581382	0.00402718	0.333445	0.257799	0.539372	0.143545	0.38746	0.390828	0.593527	0.382702
421.5	0.000683653	0.00432891	0.350686	0.224905	0.538812	0.159396	0.397678	0.409957	0.593026	0.396846
422	0.000685908	0.00443064	0.367935	0.224558	0.545911	0.164548	0.418171	0.429086	0.592532	0.415755
422.5	0.000988153	0.0045324	0.391032	0.272998	0.575963	0.164348	0.42496	0.441826	0.617496	0.429901
423	0.00109042	0.00443413	0.402426	0.321429	0.575413	0.174851	0.442027	0.44818	0.629731	0.453581
423.5	0.00109268	0.00443587	0.407959	0.35362	0.582512	0.185351	0.452244	0.44176	0.692864	0.453425
424	0.00119495	0.00463762	0.425208	0.385791	0.574302	0.206553	0.465886	0.460889	0.67965	0.458033
424.5	0.00129719	0.00473938	0.448311	0.385435	0.589051	0.217056	0.476102	0.480018	0.704605	0.462645
425	0.00129945	0.00474109	0.477262	0.417616	0.596145	0.232907	0.489744	0.499151	0.704112	0.472021
425.5	0.0013017	0.00474283	0.506216	0.400981	0.618553	0.243407	0.499959	0.505505	0.729075	0.486168
426	0.00120394	0.00464462	0.511753	0.433162	0.640955	0.243207	0.510177	0.505467	0.741303	0.500312
426.5	0.00130618	0.00484634	0.523147	0.432805	0.6404	0.248356	0.513539	0.511821	0.740817	0.514453
427	0.00130847	0.00484808	0.511128	0.448718	0.647499	0.248156	0.527181	0.518175	0.714859	0.5286
427.5	0.00141074	0.00474984	0.51081	0.432097	0.677558	0.264009	0.540823	0.524526	0.701652	0.537979
428	0.00151298	0.00475155	0.522204	0.464269	0.684657	0.274508	0.544186	0.524491	0.726608	0.542588
428.5	0.00141522	0.00475333	0.521893	0.447643	0.691752	0.290363	0.54755	0.537235	0.738835	0.547197
429	0.00151749	0.00475507	0.52743	0.414758	0.698851	0.311562	0.554342	0.549975	0.738349	0.556576
429.5	0.00121972	0.00495682	0.509556	0.414402	0.721253	0.316714	0.56113	0.556329	0.750577	0.57072
430	0.00112199	0.00505855	0.538507	0.397781	0.728352	0.332565	0.557642	0.556294	0.762804	0.584867
430.5	0.00122423	0.00516031	0.549901	0.46249	0.727797	0.332365	0.564431	0.530706	0.74959	0.589475
431	0.00142649	0.00526204	0.567146	0.462134	0.727242	0.337517	0.571222	0.530671	0.736368	0.594087
431.5	0.00162875	0.00516376	0.560978	0.478041	0.726685	0.337317	0.581438	0.530637	0.748603	0.593931
432	0.00153102	0.0049655	0.572369	0.428887	0.741438	0.347817	0.581376	0.562544	0.773558	0.593775
432.5	0.00143326	0.00456727	0.572058	0.444795	0.74088	0.352968	0.58474	0.575282	0.798514	0.588851
433	0.00123551	0.00446901	0.583449	0.476971	0.747979	0.358118	0.594956	0.588022	0.798028	0.58393
433.5	0.00133778	0.00437074	0.583135	0.525412	0.755078	0.352569	0.59832	0.587991	0.810263	0.593309
434	0.00134003	0.00447247	0.594526	0.52506	0.754523	0.363069	0.605111	0.60073	0.822491	0.59315
434.5	0.00144228	0.00447424	0.594215	0.524703	0.776923	0.36822	0.605047	0.613472	0.796548	0.612062
435	0.00134454	0.00457597	0.588043	0.524342	0.799328	0.373372	0.611838	0.619826	0.808783	0.630973
435.5	0.00144682	0.00487771	0.576023	0.52399	0.798773	0.389223	0.615203	0.613402	0.795561	0.64035
436	0.00154906	0.00477946	0.575709	0.556162	0.790566	0.394373	0.625418	0.619755	0.820524	0.649729
436.5	0.00135131	0.00488119	0.587103	0.572074	0.797663	0.404876	0.63906	0.61972	0.820023	0.659105
437	0.00135356	0.00488294	0.59264	0.571717	0.804759	0.404675	0.638998	0.632462	0.832258	0.678017
437.5	0.0014558	0.00488468	0.59818	0.555092	0.811858	0.409826	0.638936	0.632427	0.793587	0.692161
438	0.00145806	0.00458643	0.592014	0.571004	0.811303	0.414976	0.638872	0.632392	0.793093	0.692005
438.5	0.00126031	0.00448819	0.603405	0.586912	0.810748	0.430828	0.64909	0.638746	0.843506	0.701384
439	0.00116258	0.00458992	0.6148	0.602824	0.833153	0.435979	0.655879	0.651486	0.855741	0.705995
439.5	0.00116483	0.00489165	0.632042	0.586198	0.847902	0.446481	0.655817	0.657841	0.906153	0.710604
440	0.00136709	0.00499338	0.631731	0.602111	0.870307	0.451631	0.659181	0.670582	0.880203	0.715216
440.5	0.00146933	0.00529515	0.637267	0.618023	0.862097	0.462132	0.659119	0.664158	0.892438	0.72936
441	0.00127159	0.00549689	0.642808	0.650195	0.861542	0.477983	0.676188	0.657736	0.879209	0.743504
441.5	0.00137386	0.00549864	0.648344	0.666107	0.838029	0.493836	0.682979	0.670478	0.891451	0.748115
442	0.0014761	0.00530038	0.653888	0.698279	0.85278	0.498986	0.689768	0.702383	0.903686	0.747959
442.5	0.00147835	0.00510212	0.659424	0.714191	0.867531	0.493436	0.69313	0.708736	0.903193	0.752571
443	0.00158062	0.00530386	0.664964	0.713829	0.889933	0.498586	0.703346	0.71509	0.902691	0.747647
443.5	0.00148286	0.00520562	0.66465	0.680945	0.89703	0.503738	0.713564	0.715055	0.876749	0.74749
444	0.00148512	0.00520736	0.676041	0.664324	0.904129	0.508888	0.723779	0.715021	0.888984	0.752099
444.5	0.00158736	0.0053091	0.681581	0.6965	0.918878	0.51939	0.723717	0.727762	0.888483	0.771011
445	0.00148963	0.00541083	0.687118	0.679875	0.941283	0.529891	0.720229	0.727726	0.900718	0.78039
445.5	0.0013919	0.00531258	0.698512	0.777112	0.940727	0.540391	0.720167	0.727693	0.887499	0.785002
446	0.00139414	0.00531433	0.715761	0.776761	0.924866	0.556243	0.716678	0.734045	0.874278	0.784842
446.5	0.00169641	0.00531607	0.715447	0.792668	0.924311	0.561395	0.720043	0.727623	0.911969	0.789454
447	0.00159863	0.00551782	0.709278	0.776047	0.923756	0.571895	0.733685	0.753141	0.924197	0.798833
447.5	0.00170091	0.00541957	0.708964	0.791955	0.930853	0.582398	0.747326	0.759494	0.974609	0.798677
448	0.00170316	0.00562132	0.714504	0.807862	0.953258	0.592898	0.760969	0.785012	0.948659	0.808053
448.5	0.00180542	0.00552305	0.725895	0.774977	0.968006	0.603399	0.75748	0.77859	0.948165	0.822196
449	0.00160767	0.00542477	0.754845	0.774621	0.967451	0.608551	0.760843	0.778553	0.934944	0.845875
449.5	0.00160992	0.00552653	0.760385	0.790528	0.966898	0.613701	0.760782	0.778518	0.921729	0.860022
450	0.00171218	0.00542826	0.754217	0.806441	0.951037	0.618852	0.760721	0.772096	0.933964	0.864631
450.5	0.00201444	0.00563001	0.753906	0.854881	0.950482	0.624002	0.76751	0.784838	0.920742	0.859707
451	0.00181669	0.00553173	0.771148	0.821991	0.957578	0.645205	0.7743	0.791192	0.945706	0.854783
451.5	0.00171894	0.00573351	0.776691	0.821635	0.964675	0.655706	0.787944	0.797543	0.970661	0.859396
452	0.0017212	0.00563524	0.776373	0.772481	0.979426	0.655505	0.801585	0.810284	0.957439	0.864008
452.5	0.00172347	0.00583698	0.776059	0.820922	0.986525	0.655307	0.804949	0.823026	0.969674	0.873384
453	0.00192571	0.00593874	0.78745	0.788032	0.98597	0.671158	0.808313	0.842155	0.956453	0.873228
453.5	0.00182797	0.00604047	0.781285	0.836472	0.977763	0.676308	0.815102	0.822958	0.968687	0.873074
454	0.00183022	0.00594223	0.786825	0.852385	0.992514	0.686809	0.828745	0.822921	0.955466	0.872915
454.5	0.00183247	0.00574394	0.780656	0.868292	0.991958	0.68126	0.828683	0.810112	0.967697	0.882295
455	0.00173473	0.00604571	0.786196	0.884205	0.991403	0.68641	0.832047	0.810077	0.954479	0.896439
455.5	0.00193699	0.00584745	0.803442	0.851315	0.983194	0.702262	0.831985	0.822817	0.979438	0.905818
456	0.00193924	0.00594918	0.808978	0.867227	0.990291	0.712762	0.835349	0.841946	0.991669	0.910426
456.5	0.00204148	0.00595095	0.826227	0.866871	1.0127	0.712564	0.845565	0.85469	0.991176	0.919803
457	0.00184375	0.00605268	0.831767	0.866509	1.01214	0.717714	0.848928	0.854655	1.00341	0.919649
457.5	0.001746	0.0062544	0.849012	0.849888	0.996279	0.728214	0.859145	0.861007	0.990189	0.924258
458	0.00174826	0.00615618	0.854553	0.865796	0.988072	0.728014	0.859082	0.873747	1.01515	0.909802
458.5	0.00185051	0.00605791	0.854238	0.897972	0.979863	0.743867	0.865872	0.892878	1.01465	0.91918
459	0.00195277	0.00605965	0.85392	0.930149	0.98696	0.743667	0.862384	0.886456	1.01417	0.923791
459.5	0.00195502	0.00616141	0.85361	0.913528	0.986405	0.748819	0.865748	0.89281	0.988215	0.942703
460	0.00215727	0.00636313	0.847441	0.896902	0.993504	0.759319	0.872538	0.886386	1.00045	0.947313
460.5	0.00215952	0.00616487	0.864686	0.896546	0.992948	0.76982	0.882753	0.886351	0.999956	0.951924
461	0.00206179	0.00616664	0.876081	0.879925	0.97709	0.77497	0.889543	0.899091	0.999463	0.961301
461.5	0.00206405	0.00616836	0.881617	0.879568	0.984184	0.774772	0.896333	0.892669	0.960788	0.961144
462	0.00206629	0.00607011	0.881303	0.911745	1.00659	0.785273	0.899697	0.899023	0.960294	0.960988
462.5	0.00216856	0.00627186	0.875134	0.911383	1.02134	0.801124	0.906487	0.892601	0.985254	0.9656
463	0.00207081	0.00637362	0.886525	0.911032	1.00548	0.795575	0.909851	0.905341	0.972036	0.965444
463.5	0.00217307	0.00657534	0.886214	0.910675	0.997269	0.800725	0.916641	0.911695	0.984267	0.970054
464	0.00217532	0.00647709	0.909311	0.910318	0.973756	0.800527	0.906302	0.918048	0.983774	0.969897
464.5	0.00217758	0.00637882	0.914851	0.94249	0.988505	0.811027	0.909665	0.918013	0.98328	0.984042
465	0.00207981	0.00618059	0.920391	0.942138	1.00326	0.821528	0.913029	0.930755	0.970062	0.988653
465.5	0.00188208	0.00618233	0.920076	0.958046	1.01036	0.837379	0.930097	0.937109	0.982297	0.988495
466	0.00198432	0.00628407	0.919762	0.957689	1.0098	0.84788	0.936886	0.949849	0.994528	0.978807
466.5	0.00198659	0.00628581	0.931153	0.973596	0.993938	0.847681	0.940251	0.949816	1.00676	0.978651
467	0.00208885	0.00638754	0.924988	1.00578	0.978077	0.852831	0.936762	0.949779	1.00627	0.96896
467.5	0.0019911	0.0064893	0.948088	0.989152	0.992828	0.863332	0.936702	0.93697	1.00577	0.973572
468	0.00189336	0.00649104	0.941919	0.972531	0.976967	0.868484	0.943491	0.936933	1.01801	0.978182
468.5	0.00199561	0.00649279	0.965019	0.939642	0.976412	0.878984	0.953707	0.949675	1.00479	0.98756
469	0.00199787	0.00649453	0.964704	0.939285	0.960553	0.878785	0.957071	0.968806	1.00429	0.987404
469.5	0.00230011	0.00659626	0.970244	0.955193	0.959998	0.878586	0.963861	0.968769	0.99107	0.987246
470	0.00220237	0.00669799	0.946516	0.9711	0.95944	0.878384	0.970651	0.962347	0.990576	0.98709
470.5	0.00240462	0.00689974	0.940347	1.00328	0.943581	0.878186	0.970589	0.943146	0.977362	0.996467
471	0.00230689	0.00670151	0.945887	1.00292	0.950678	0.894037	0.970527	0.95589	1.00232	1.00108
471.5	0.00200914	0.00650325	0.951427	1.00256	0.957777	0.893838	0.970465	0.975019	0.989096	1.00092
472	0.00191139	0.00640497	0.945259	0.937141	0.987834	0.909689	0.970403	0.981371	1.00133	0.991233
472.5	0.00191365	0.00650673	0.950795	0.936784	0.99493	0.920192	0.963489	0.974949	0.988113	1.00061
473	0.00211591	0.00650848	0.96219	0.968965	1.00203	0.930692	0.963427	0.95575	1.00034	1.00045
473.5	0.00201816	0.00651022	0.973581	1.01741	0.978514	0.935842	0.970217	0.962103	0.961669	1.00983
474	0.00202042	0.00671194	0.979121	1.03331	0.970305	0.940993	0.987284	0.962068	0.948455	1.00968
474.5	0.00212267	0.00691371	0.978806	1.01669	0.962098	0.951495	0.983797	0.968423	0.960686	0.999986
475	0.00232493	0.00701544	0.972638	0.983803	0.938582	0.945944	0.980308	0.974775	0.960192	0.995063
475.5	0.00212718	0.00661718	0.984029	0.967177	0.907418	0.935044	0.983673	0.987517	0.985152	0.985373
476	0.00212944	0.00671891	0.989569	1.01562	0.899211	0.940194	0.990463	1.00026	0.971934	0.985217
476.5	0.00213169	0.00672066	1.00681	1.03153	0.921611	0.950696	0.990401	1.00022	0.996893	0.994595
477	0.00233395	0.0069224	1.00065	0.99864	0.944018	0.950494	0.99719	1.00019	0.983671	0.994439
477.5	0.00243621	0.00702416	0.99448	0.98202	0.958767	0.955646	1.00055	0.993765	0.995903	0.999049
478	0.00233844	0.00702591	0.988315	0.997932	0.950557	0.960798	1.00049	0.993732	0.982685	0.989358
478.5	0.0022407	0.00702765	0.976292	0.99757	0.950005	0.971298	0.997005	0.993695	0.982191	0.989202
479	0.00214297	0.00662939	0.975977	0.997214	0.941795	0.987151	0.996943	0.99366	0.956245	0.993814
479.5	0.00204522	0.00663113	0.987368	0.996862	0.918282	0.9816	0.993454	0.993625	0.943023	1.00319
480	0.00204747	0.00653286	0.992912	1.01276	0.902421	0.976051	0.993392	0.99998	0.929805	1.01257
480.5	0.00184974	0.00663462	0.992594	0.996144	0.886562	0.9598	0.996756	1.01272	0.94204	1.01241
481	0.00205198	0.00663636	0.998134	1.01206	0.870699	0.981002	0.996694	1.01269	0.916093	1.00272
481.5	0.00205424	0.0066381	1.00367	1.02797	0.885452	0.991502	0.996633	0.999875	0.941049	1.00733
482	0.00205649	0.00663988	1.02677	1.01134	0.884894	1.002	0.999996	0.980675	0.915106	0.992875
482.5	0.00195875	0.00664159	1.01475	1.02725	0.876688	1.00181	0.999934	0.98064	0.940062	0.997487
483	0.001961	0.00674332	1.01444	0.994361	0.860823	1.0016	0.999873	0.980607	0.901394	0.987798
483.5	0.00226326	0.00684508	0.996563	0.977735	0.837312	1.00676	0.996384	0.98696	0.900897	0.997176
484	0.0021655	0.00664682	0.996248	0.961119	0.821449	1.00655	0.996322	0.999701	0.900404	0.987484
484.5	0.00206777	0.00644859	1.00764	0.993296	0.813242	1.00636	0.996261	1.01244	0.874457	0.977794
485	0.00187002	0.00635032	1.00732	1.0092	0.827993	1.00616	0.999624	1.01241	0.873968	0.972872
485.5	0.00197228	0.00615206	1.01872	0.992578	0.842741	1.00596	1.01669	1.00599	0.860746	0.963181
486	0.00197453	0.00625379	0.989137	0.959688	0.81923	1.00576	1.01663	0.986785	0.872977	0.948725
486.5	0.00187678	0.00645553	1.00053	0.943067	0.826327	1.00021	1.01657	0.99314	0.84703	0.948567
487	0.00197904	0.00675727	0.982653	0.991508	0.818118	1.00001	0.999376	0.999492	0.846537	0.943645
487.5	0.00198129	0.00665902	0.999902	1.00742	0.817563	0.994457	0.989037	1.01223	0.846043	0.948256
488	0.00188355	0.00636078	0.982025	0.974533	0.81701	0.988907	0.988975	1.0122	0.871003	0.952868
488.5	0.00178582	0.00636252	0.97586	0.909108	0.801146	0.988706	0.992339	1.01216	0.845056	0.947943
489	0.00188806	0.00656424	0.963836	0.941284	0.777633	0.988507	0.992277	1.00574	0.831835	0.938253
489.5	0.00189031	0.006666	0.969376	0.973461	0.746466	0.993657	0.981936	0.99293	0.831341	0.93333
490	0.00199257	0.00686776	0.974917	0.973104	0.730607	0.993458	0.981875	0.986506	0.843576	0.928408
490.5	0.00199484	0.0065695	0.974602	0.956481	0.737703	0.987909	0.981813	0.973695	0.804905	0.937785
491	0.00199708	0.00657123	0.968433	0.972391	0.752455	0.982358	0.978325	0.97366	0.81714	0.932862
491.5	0.00199933	0.00647298	0.985679	0.923237	0.744247	0.966106	0.978263	0.967236	0.791193	0.932705
492	0.00180158	0.00647473	0.991219	0.906611	0.73604	0.971257	0.978201	0.979979	0.816149	0.913483
492.5	0.00190386	0.00637645	1.00261	0.873724	0.712524	0.981759	0.978139	0.967168	0.777478	0.903791
493	0.0020061	0.0064782	0.996445	0.922165	0.696664	0.981559	0.967798	0.960744	0.789713	0.894102
493.5	0.00190835	0.00667996	0.984421	0.905541	0.703761	0.99206	0.95746	0.95432	0.789219	0.893946
494	0.00181062	0.00658172	0.954842	0.953984	0.687901	0.98116	0.960823	0.954287	0.788726	0.893789
494.5	0.00171287	0.00648344	0.942819	0.937361	0.702652	0.98096	0.967613	0.941474	0.775504	0.888866
495	0.00181511	0.00628518	0.936654	0.904472	0.68679	0.98076	0.957273	0.922277	0.71138	0.893476
495.5	0.00191737	0.00628692	0.930485	0.822785	0.686235	0.97521	0.953785	0.915853	0.710886	0.888554
496	0.00181962	0.00648865	0.918462	0.838692	0.678027	0.97501	0.950297	0.928595	0.710389	0.883631
496.5	0.00172188	0.00649041	0.924002	0.838338	0.685125	0.964109	0.950236	0.934947	0.709899	0.873941
497	0.00152414	0.00639215	0.941247	0.821715	0.661612	0.96391	0.943322	0.934914	0.696681	0.873785
497.5	0.0015264	0.00629389	0.940933	0.821356	0.638097	0.96906	0.94326	0.941267	0.696184	0.873629
498	0.00162864	0.00599563	0.934768	0.837268	0.622237	0.95816	0.929494	0.928455	0.682966	0.873473
498.5	0.00173091	0.00609738	0.934453	0.853178	0.629333	0.95261	0.926005	0.915644	0.695197	0.863784
499	0.00163315	0.00609912	0.934136	0.869086	0.621125	0.941709	0.919092	0.890056	0.720157	0.854092
499.5	0.0016354	0.00630087	0.922116	0.884996	0.605265	0.94151	0.915604	0.870858	0.732392	0.839636
500	0.00163767	0.00630261	0.927656	0.884641	0.60471	0.94131	0.912116	0.877211	0.706441	0.825178
500.5	0.00193992	0.00610436	0.915633	0.835485	0.611808	0.941109	0.89835	0.8644	0.655046	0.820256
501	0.00174219	0.0061061	0.903613	0.818862	0.6036	0.93556	0.891436	0.864365	0.641827	0.820099
501.5	0.00154442	0.00590786	0.897445	0.818505	0.58774	0.924659	0.891375	0.851553	0.641334	0.815175
502	0.00164669	0.00590959	0.891276	0.883212	0.587185	0.913758	0.891312	0.857906	0.653565	0.795953
502.5	0.00154893	0.00571134	0.879256	0.817792	0.571322	0.913559	0.89125	0.851485	0.640343	0.79103
503	0.0016512	0.00571307	0.861382	0.784902	0.570767	0.913359	0.884337	0.864226	0.627125	0.781339
503.5	0.00175344	0.00581482	0.861068	0.768279	0.562559	0.897108	0.873997	0.845026	0.652085	0.776416
504	0.0018557	0.00561657	0.860753	0.800456	0.546698	0.891558	0.867083	0.832216	0.626142	0.761958
504.5	0.00175795	0.0057183	0.84873	0.800099	0.546144	0.880657	0.853317	0.825792	0.61292	0.742736
505	0.00136022	0.00582006	0.848416	0.783476	0.545589	0.885807	0.853255	0.832145	0.561521	0.733046
505.5	0.00126247	0.00592179	0.836396	0.815652	0.537381	0.874907	0.846341	0.832111	0.561027	0.742423
506	0.00116472	0.00582355	0.824373	0.799029	0.521521	0.869357	0.839428	0.832076	0.573262	0.751801
506.5	0.00126698	0.00562529	0.824062	0.76614	0.505658	0.863807	0.832513	0.812877	0.598218	0.746879
507	0.00126923	0.00552703	0.835453	0.716983	0.497451	0.863607	0.818748	0.806454	0.610449	0.732422
507.5	0.00147149	0.00522877	0.84099	0.716627	0.496895	0.868758	0.811834	0.793642	0.584506	0.722731
508	0.00147375	0.00533051	0.840676	0.700006	0.496341	0.868558	0.818624	0.787219	0.571284	0.717808
508.5	0.00147599	0.00533226	0.822802	0.699649	0.48048	0.852307	0.818562	0.761631	0.545342	0.698584
509	0.00147826	0.005434	0.804927	0.683026	0.479925	0.836056	0.811647	0.755209	0.544848	0.688894
509.5	0.00138051	0.00533574	0.787053	0.68267	0.471716	0.825156	0.801308	0.748786	0.544355	0.679204
510	0.00148275	0.00533749	0.775034	0.633513	0.432896	0.824956	0.794394	0.74875	0.543861	0.683815
510.5	0.00158502	0.00503924	0.774719	0.633157	0.424689	0.830107	0.784054	0.755104	0.505186	0.674125
511	0.00158728	0.00494097	0.780256	0.649067	0.431786	0.829907	0.777141	0.755069	0.491968	0.678737
511.5	0.00158952	0.00484271	0.779942	0.664977	0.431231	0.819006	0.770227	0.742259	0.453293	0.664279
512	0.00149179	0.00494447	0.773776	0.680886	0.407718	0.797405	0.759886	0.729447	0.452804	0.659356
512.5	0.00119404	0.0051462	0.761757	0.647997	0.391857	0.791855	0.752972	0.716637	0.45231	0.6449
513	0.00129629	0.00504796	0.749734	0.615109	0.391301	0.775603	0.749485	0.710214	0.464541	0.644742
513.5	0.00129855	0.00504969	0.743565	0.598484	0.390746	0.770053	0.742571	0.70379	0.476776	0.630286
514	0.00120082	0.00475144	0.7374	0.598127	0.367233	0.775204	0.735657	0.703755	0.489007	0.620596
514.5	0.00110305	0.00465317	0.725377	0.630304	0.366678	0.764304	0.71504	0.710108	0.463061	0.615672
515	0.00110531	0.00445492	0.719208	0.597414	0.381428	0.758753	0.714977	0.684522	0.462567	0.605983
515.5	0.00120757	0.00445666	0.707188	0.580791	0.380873	0.742502	0.704637	0.678098	0.474799	0.591525
516	0.00130982	0.0046584	0.706874	0.596701	0.365011	0.742303	0.701149	0.652511	0.46158	0.581837
516.5	0.00131208	0.00496016	0.70656	0.612611	0.341497	0.726051	0.694236	0.658864	0.435634	0.581679
517	0.00141433	0.00506189	0.706245	0.563455	0.356248	0.731202	0.687322	0.652441	0.396959	0.57199
517.5	0.00121658	0.00476364	0.705927	0.530567	0.348041	0.714951	0.683834	0.658795	0.383741	0.5623
518	0.00101884	0.00456538	0.699762	0.530211	0.339833	0.7094	0.670068	0.652372	0.395972	0.547844
518.5	0.00102109	0.00456713	0.676034	0.546118	0.308667	0.709202	0.663154	0.658725	0.408205	0.54292
519	0.00112336	0.00446887	0.669865	0.545764	0.300458	0.709002	0.659666	0.639526	0.394987	0.547531
519.5	0.00132561	0.00427061	0.657845	0.561674	0.307555	0.6981	0.659604	0.633103	0.369041	0.542608
520	0.00132786	0.00407235	0.651677	0.545048	0.314653	0.68185	0.649264	0.613903	0.355819	0.537685
520.5	0.00123011	0.00417411	0.645508	0.544694	0.314098	0.670949	0.64235	0.594704	0.36805	0.523227
521	0.00123237	0.00437584	0.633488	0.495538	0.30589	0.660048	0.628585	0.588281	0.342107	0.508769
521.5	0.00113462	0.00437758	0.639028	0.478915	0.297683	0.654498	0.618245	0.588247	0.341614	0.499081
522	0.00123688	0.00437933	0.6153	0.446025	0.297127	0.648948	0.611331	0.5946	0.366569	0.489391
522.5	0.00113915	0.00408108	0.609131	0.445668	0.273614	0.643397	0.600991	0.581789	0.353355	0.498768
523	0.00104138	0.00388282	0.608817	0.445312	0.273059	0.632497	0.594077	0.562589	0.365582	0.493846
523.5	0.000843636	0.00368456	0.620211	0.461222	0.26485	0.621597	0.587164	0.549778	0.33964	0.484156
524	0.000745904	0.00388631	0.602337	0.412065	0.271947	0.621397	0.58025	0.530579	0.339146	0.469698
524.5	0.000648157	0.00388805	0.578605	0.427975	0.279045	0.615847	0.576761	0.530545	0.3132	0.450474
525	0.00055041	0.0040898	0.566586	0.411352	0.263184	0.615648	0.569847	0.511345	0.287257	0.445551
525.5	0.000652652	0.00399153	0.560417	0.410998	0.232018	0.610097	0.562934	0.504922	0.324941	0.445395
526	0.000754923	0.00399328	0.548397	0.394375	0.22381	0.604546	0.559445	0.511275	0.337168	0.445239
526.5	0.000757163	0.00389503	0.52467	0.410282	0.215601	0.593646	0.549106	0.511241	0.32395	0.440315
527	0.000859435	0.00359676	0.524355	0.442459	0.222699	0.582745	0.53534	0.517594	0.310732	0.430626
527.5	0.000661686	0.00369851	0.524045	0.425836	0.222144	0.582546	0.531851	0.498394	0.297514	0.420936
528	0.00086393	0.00370025	0.529581	0.425479	0.206283	0.576995	0.521512	0.485584	0.271568	0.411246
528.5	0.000966186	0.003902	0.529267	0.376325	0.213381	0.571445	0.514598	0.485549	0.245621	0.406322
529	0.00116846	0.00370374	0.528952	0.375969	0.205174	0.565895	0.500832	0.479126	0.245128	0.406167
529.5	0.0010707	0.00400549	0.534489	0.359345	0.204617	0.554994	0.497345	0.472702	0.244634	0.410778
530	0.000872964	0.00410723	0.516615	0.391522	0.188757	0.554794	0.493857	0.466279	0.244141	0.39632
530.5	0.000775202	0.00410896	0.498741	0.391165	0.180549	0.549245	0.490368	0.459857	0.243647	0.391397
531	0.000877459	0.00361071	0.486721	0.37454	0.187647	0.543695	0.483455	0.46621	0.243154	0.376941
531.5	0.000879728	0.00351247	0.492261	0.357917	0.179439	0.538144	0.479967	0.453399	0.229932	0.372017
532	0.00098197	0.0035142	0.474387	0.341296	0.186537	0.527244	0.473053	0.4342	0.242167	0.352794
532.5	0.000784221	0.00331594	0.45651	0.373472	0.170676	0.510993	0.455862	0.408613	0.24167	0.357404
533	0.000586488	0.00321769	0.450344	0.356849	0.17012	0.516143	0.448947	0.40219	0.253908	0.35248
533.5	0.000688744	0.00311942	0.455881	0.323959	0.154259	0.505243	0.442034	0.402155	0.227962	0.342792
534	0.000590998	0.00312118	0.449712	0.29107	0.16901	0.499693	0.448823	0.408508	0.21474	0.342636
534.5	0.000893242	0.00292292	0.443547	0.306982	0.168455	0.494143	0.435057	0.382921	0.214246	0.332945
535	0.000895497	0.00272466	0.425673	0.290359	0.152594	0.483243	0.424718	0.382886	0.239206	0.332789
535.5	0.000897752	0.0026264	0.425359	0.306269	0.136733	0.493743	0.414378	0.363687	0.238713	0.313565
536	0.000700019	0.00262816	0.43675	0.322176	0.136178	0.488193	0.41089	0.357264	0.225493	0.303875
536.5	0.000702258	0.00282989	0.442286	0.32182	0.135622	0.482643	0.407402	0.350841	0.199546	0.30372
537	0.000904517	0.00283162	0.436121	0.272663	0.119762	0.461042	0.393636	0.369971	0.160875	0.303563
537.5	0.000706768	0.00293338	0.418247	0.207243	0.111554	0.44479	0.386722	0.369935	0.198559	0.298639
538	0.000509035	0.00303513	0.412078	0.19062	0.103346	0.43924	0.376382	0.357124	0.21079	0.30325
538.5	0.000411288	0.00303685	0.400055	0.20653	0.0951378	0.43369	0.37632	0.350701	0.210299	0.303094
539	0.000613531	0.00303861	0.399744	0.189907	0.109889	0.428139	0.365981	0.33789	0.209805	0.302939
539.5	0.000715788	0.00294035	0.399426	0.18955	0.109332	0.411888	0.359066	0.325079	0.196585	0.278947
540	0.000618056	0.0031421	0.399116	0.189194	0.101125	0.41704	0.348726	0.325045	0.208818	0.278791
540.5	0.000520309	0.00284384	0.381238	0.22137	0.0852642	0.411489	0.345239	0.312234	0.195598	0.273867
541	0.000522564	0.00284558	0.35751	0.253544	0.077056	0.400589	0.338325	0.30581	0.182378	0.273713
541.5	0.00062482	0.00254734	0.34549	0.220657	0.0841539	0.389688	0.331411	0.292999	0.194611	0.264022
542	0.000627075	0.00244906	0.339321	0.187767	0.0912517	0.373437	0.324497	0.292963	0.168667	0.249566
542.5	0.000229323	0.00245082	0.333156	0.171144	0.106001	0.373237	0.324435	0.305706	0.155445	0.244642
543	0.00033158	0.00255257	0.326987	0.20332	0.120753	0.362336	0.320947	0.30567	0.129498	0.244486
543.5	0.000533838	0.00255431	0.314964	0.202964	0.120198	0.362136	0.303755	0.280083	0.129005	0.249097
544	0.000636094	0.00255605	0.326359	0.186341	0.104337	0.356586	0.296842	0.260884	0.14124	0.239407
544.5	0.000638334	0.00235779	0.32019	0.153451	0.0884759	0.356387	0.293354	0.267237	0.12802	0.229716
545	0.000540602	0.00215953	0.32573	0.104297	0.0879207	0.361538	0.289866	0.260815	0.152977	0.220027
545.5	0.000442855	0.00226128	0.325416	0.10394	0.0950185	0.350637	0.279526	0.248004	0.139757	0.215104
546	0.00044511	0.00236301	0.313392	0.136114	0.0944622	0.345087	0.279464	0.235192	0.15199	0.205414
546.5	0.000447365	0.00226477	0.313082	0.13576	0.0786022	0.328835	0.275976	0.228769	0.138772	0.200491
547	0.000249632	0.00206651	0.301058	0.135401	0.0703941	0.333987	0.272489	0.241511	0.138277	0.200334
547.5	0.000251871	0.00206825	0.300744	0.135047	0.06984	0.317735	0.269	0.2287	0.137783	0.200178
548	0.00015414	0.00217	0.28287	0.118421	0.0769367	0.306835	0.255235	0.209501	0.150016	0.200021
548.5	0.000256381	0.00207174	0.276701	0.134331	0.0687286	0.301285	0.251747	0.190301	0.187703	0.190333
549	0.000358638	0.00187348	0.264678	0.133977	0.0528674	0.290384	0.237981	0.20943	0.187209	0.185409
549.5	0.000160904	0.00167522	0.270218	0.133621	0.0446604	0.290184	0.241345	0.215784	0.148538	0.190019
550	0.000463149	0.00157697	0.275758	0.116995	0.0517571	0.279283	0.234431	0.209362	0.0971384	0.185096
550.5	0.000365402	0.0015787	0.275444	0.132907	0.0512031	0.279084	0.230943	0.19655	0.0839166	0.175407
551	0.00056766	0.00178046	0.269275	0.148815	0.0506468	0.268184	0.22403	0.196515	0.0961496	0.156183
551.5	0.000269925	0.00178221	0.251401	0.164727	0.0500916	0.262633	0.220542	0.202869	0.108384	0.156026
552	0.00027218	0.00188394	0.245232	0.115571	0.0571906	0.257083	0.213627	0.190058	0.107891	0.15587
552.5	0.00027442	0.00178569	0.239067	0.0826788	0.0719403	0.246182	0.213565	0.177246	0.120122	0.155714
553	0.000376676	0.00198743	0.238753	0.033525	0.0560791	0.235281	0.206652	0.177212	0.132357	0.160325
553.5	0.000378931	0.00208916	0.22673	0.0494349	0.0555239	0.251133	0.196312	0.183564	0.106411	0.160169
554	0.000181183	0.00209092	0.220565	0.0816113	0.0396628	0.250934	0.189398	0.177142	0.0931906	0.155246
554.5	8.34508e-05	0.00199266	0.231959	0.0812511	0.0391088	0.245383	0.18591	0.151554	0.105424	0.155089
555	8.57056e-05	0.0018944	0.237496	0.0483626	0.053859	0.229132	0.1927	0.145132	0.130383	0.135866
555.5	0.000287949	0.00169614	0.231327	0.0154729	0.0533033	0.212881	0.189212	0.157874	0.117161	0.126175
556	0.000390205	0.00179788	0.219307	0.0801824	0.0680541	0.212681	0.185724	0.164226	0.103943	0.12602
556.5	0.000292474	0.00169964	0.218993	0.0960923	0.0598471	0.207132	0.17881	0.138638	0.0907213	0.125863
557	-0.000105293	0.00160137	0.218677	0.112	0.0516389	0.206932	0.171896	0.125827	0.0902297	0.130474
557.5	-0.000103024	0.00140312	0.212508	0.062846	0.0357778	0.201382	0.168408	0.125793	0.102463	0.125551
558	-0.000100769	0.00140485	0.200488	0.0462228	0.0505275	0.195831	0.161494	0.138535	0.114696	0.120628
558.5	0.000301478	0.0018066	0.200174	0.0458662	0.0423193	0.190281	0.15458	0.125723	0.1142	0.110938
559	0.000303748	0.00180834	0.19986	0.0292431	0.0494171	0.190081	0.147667	0.125689	0.126433	0.101248
559.5	0.000205986	0.0016101	0.2054	0.0126199	0.0488631	0.179181	0.144179	0.112877	0.0877623	0.101092
560	8.23747e-06	0.00141183	0.193378	-0.0202697	0.0483068	0.178981	0.133839	0.132007	0.0618158	0.110469
560.5	0.000210511	0.00121358	0.181357	0.0119067	0.0324457	0.173431	0.140629	0.125584	0.0485958	0.11508
561	0.000212765	0.00121532	0.181043	0.01155	0.0318905	0.178582	0.143992	0.112773	0.0481024	0.114924
561.5	0.000215005	0.00121707	0.180728	0.0274599	0.0313353	0.167681	0.143931	0.10635	0.0730619	0.119534
562	0.000217275	0.00121881	0.186267	0.0271033	0.0384332	0.162131	0.133591	0.0999267	0.0980214	0.109845
562.5	0.00051952	0.00122055	0.174245	0.0267467	0.030225	0.15123	0.130103	0.0935036	0.0720749	0.0953874
563	0.000621777	0.0013223	0.168078	-0.00614297	-0.000941005	0.151031	0.133467	0.0806932	0.0588549	0.0904643
563.5	0.000424028	0.00142404	0.16191	0.0423	0.00615683	0.156181	0.129979	0.0870466	0.0329085	0.0855411
564	0.000226294	0.00142579	0.161597	0.0419433	0.0132547	0.155981	0.123065	0.0870113	0.032415	0.0901526
564.5	2.85311e-05	0.00142753	0.143721	0.0578532	0.0203514	0.13973	0.112725	0.0933657	0.044648	0.0756955
565	-0.00016921	0.00132927	0.137554	0.0249636	0.0197962	0.134181	0.105811	0.0997192	0.056881	0.0707723
565.5	-6.69461e-05	0.00143102	0.13724	0.0408735	0.019241	0.12863	0.102323	0.0869069	0.0818406	0.0610822
566	0.000235306	0.00133276	0.148631	0.0242503	0.02634	0.139131	0.105688	0.0996495	0.0940717	0.0656929
566.5	0.000337555	0.0011345	0.148318	0.040159	0.0257848	0.133581	0.112477	0.0996137	0.0935801	0.0655368
567	0.000239816	0.00123625	0.130444	0.0886031	0.0252297	0.11733	0.102137	0.0868034	0.0803601	0.0606136
567.5	-0.000157928	0.00103799	0.106716	0.104512	0.0246745	0.101079	0.0986493	0.0676038	0.0798666	0.0509234
568	-0.000155674	0.00123973	0.106401	0.104155	0.0241188	0.0955288	0.0917353	0.0547924	0.0793732	0.0650675
568.5	-5.3417e-05	0.00104147	0.100233	0.0712655	0.0159106	0.10068	0.0916738	0.0547576	0.0534267	0.060145
569	0.000148834	0.000943214	0.105773	0.103442	0.0230079	0.10048	0.0916113	0.0738866	0.0656597	0.0599888
569.5	0.000151089	0.000844956	0.0996041	0.119352	0.0148003	0.10028	0.0881233	0.08024	0.0524397	0.0407647
570	0.000353347	0.000846714	0.110997	0.118995	0.0218975	0.0893794	0.0812098	0.0674287	0.0519462	0.0453755
570.5	0.000155598	0.000848443	0.110682	0.0373072	0.00603696	0.0838295	0.0742958	0.0610066	0.0259997	0.0452201
571	0.000257855	0.000850186	0.116223	0.0206841	0.0054818	0.0622276	0.0776598	0.041807	0.0382328	0.0402969
571.5	6.01063e-05	0.00085193	0.0983467	-0.0122056	0.0202332	0.0620283	0.0775978	0.0545487	0.0377393	0.0353737
572	0.000162363	0.000853673	0.0921797	0.0037055	0.0120245	0.0511275	0.0775358	0.0609021	0.0372458	0.0399845
572.5	6.4616e-05	0.000755415	0.0918637	0.0196142	0.0114687	0.0509278	0.0706224	0.054479	0.0367523	0.0493616
573	0.000166873	0.000857175	0.0974037	0.0355229	0.00326114	0.0453775	0.0739859	0.0480559	0.0362588	0.0539724
573.5	6.91257e-05	0.000758902	0.108796	0.0189009	0.018012	0.0505283	0.0670724	0.0480211	0.0357654	0.0585832
574	7.13805e-05	0.000560657	0.102628	0.00227899	0.00980381	0.0610297	0.0670104	0.0479863	0.0225454	0.05366
574.5	-2.63589e-05	0.000362397	0.0964607	0.0344542	0.00924865	0.0715307	0.0669479	0.0479515	0.0475049	0.0392036
575	-2.4104e-05	0.000564144	0.0844394	0.00156453	0.00104106	0.0606303	0.0703119	0.0415293	0.0470114	0.0342797
575.5	-2.18492e-05	0.000865877	0.084125	-0.0150586	0.00813889	0.0443789	0.0668239	0.028718	0.0719709	0.0341242
576	8.03999e-05	0.000967638	0.0721036	-0.0479471	-6.98391e-05	0.0388287	0.0564839	0.0350705	0.0714775	0.0387343
576.5	-1.7347e-05	0.00106937	0.0600822	0.000494654	-0.000624433	0.0386293	0.0461444	0.00948362	0.0582575	0.0290442
577	-0.000115086	0.00097111	0.0597679	0.0164046	-0.00883259	0.0330787	0.0426564	0.00944879	0.032311	0.024121
577.5	-1.28373e-05	0.00107285	0.0535992	-0.0164851	-0.00938833	0.0328794	0.0425949	0.00941397	0.0318175	0.0239655
578	0.000189421	0.0010746	0.0532848	-0.0168405	-0.00994292	0.0487309	0.0459584	0.0413204	0.0440505	0.0285756
578.5	0.000191676	0.00097634	0.0646776	-0.000931848	-0.0104981	0.0538813	0.039045	0.0476729	0.0435571	0.0331864
579	9.39289e-05	0.000978098	0.0819247	-0.00128847	-0.00340082	0.0483315	0.0458345	0.0476381	0.0430636	0.0377972
579.5	9.61838e-05	0.000879825	0.0874648	-0.0016451	0.00369758	0.0374311	0.038921	0.0348277	0.0552966	0.032874
580	0.00019844	0.00098157	0.081296	0.0142648	-0.00451058	0.0425815	0.0422845	0.0347924	0.0548031	0.0374855
580.5	0.000400691	0.000883312	0.0692746	0.0301747	0.00258668	0.0423818	0.0387965	0.0155933	0.0543096	0.0277954
581	0.00020295	0.000785054	0.0689603	0.0298181	-0.00562091	0.0421825	0.0455865	0.0219467	0.0410896	0.0228722
581.5	5.2089e-06	0.000786812	0.0627933	0.0131949	0.0244353	0.0366322	0.0386725	0.0282997	0.0405962	0.022716
582	-9.25379e-05	0.000588538	0.0566263	0.0453713	0.0315326	0.0364325	0.0386105	0.0346531	0.0273762	0.0273261
582.5	9.71114e-06	0.000590296	0.0621646	0.0450147	0.0309774	0.0362324	0.0282705	0.0218418	0.0396092	0.0271699
583	0.000211969	0.000592025	0.0501433	0.012125	-0.000188566	0.0413832	0.0247825	0.0154192	0.0263892	0.0270137
583.5	0.000314226	0.000593783	0.0439745	-0.0207634	-0.0083973	0.046534	0.0247211	0.0153839	0.0386222	0.0173243
584	0.000316481	0.000695528	0.0319531	-0.0373866	-0.00129889	0.0409842	0.0246593	0.0217378	0.0381288	0.0124011
584.5	-8.12637e-05	0.000497268	0.0316388	-0.0214779	-0.00185463	0.0354339	0.0211713	0.0217025	0.0249088	0.0074776
585	-7.90089e-05	0.000699015	0.0488859	-0.0218333	0.0128962	0.0298836	0.0313871	0.0280564	0.0371428	0.00732141
585.5	2.32402e-05	0.000700758	0.0544243	-0.054723	0.0123405	0.0296835	0.0278994	0.015245	0.0493739	0.00239824
586	0.000125504	0.0006025	0.0424046	-0.0388131	0.0117859	0.0294842	0.0312631	0.0152102	0.0616088	0.02131
586.5	2.77499e-05	0.000304239	0.0362359	-0.0229044	0.0265367	0.0239339	0.0243491	0.0151749	0.0738418	0.0354547
587	3.00047e-05	0.000305982	0.0300671	-0.023261	0.0106755	0.0344353	0.0208614	0.00875231	0.0478953	0.0305316
587.5	0.000132269	0.000407727	0.0414599	-0.0561495	0.0101204	0.0395862	0.0207994	0.00232923	0.0474	0.0208414
588	-6.54798e-05	0.000409471	0.0352929	-0.0565061	-0.00574077	0.0340355	0.0207374	0.00229441	0.0214554	0.0206852
588.5	-0.000163227	0.000311213	0.0408312	-0.0568627	-0.00629537	0.0284852	0.0241014	0.00864783	0.0336884	0.025296
589	3.90241e-05	0.000412958	0.0288116	-0.0572205	-0.0145035	0.0336361	0.0240389	0.0213895	0.0204703	0.0156059
589.5	4.12789e-05	0.000514688	0.0167884	-0.0413094	-0.0150587	0.0441374	0.0171254	0.0277425	0.0199749	0.0106827
590	4.35338e-05	0.000416445	0.0223285	0.0233976	-0.00796086	0.0439377	0.0136375	0.0340959	0.0194814	0.0152935
590.5	4.57961e-05	0.000318186	0.0278686	0.00677566	-0.00851602	0.0383875	0.0204275	0.0148968	0.00626146	0.0103703
591	-0.000251954	0.000419932	0.0275542	-0.026114	-0.0243772	0.0328376	0.027217	0.00208546	0.00576988	0.0102141
591.5	-0.000349701	0.000621664	0.0155328	-0.0590025	-0.0172793	0.0272869	0.0305813	-0.00433762	0.0052745	0.0148249
592	-0.000247444	0.000423419	0.0269238	-0.0593591	-0.00252909	0.0163865	0.0270935	0.00201581	-0.00794359	0.0242027
592.5	5.4808e-05	0.000425162	0.0207568	0.00534916	0.0198742	0.00548573	0.0270313	0.00836924	0.00428754	0.0192795
593	0.000157065	0.000326904	0.0204421	-0.011274	0.026972	0.00528601	0.0166913	0.00833441	0.0165206	0.0143564
593.5	0.000159319	0.000428649	0.0142746	0.0046359	0.0187644	0.00508669	0.00635153	-0.00447691	0.0414801	0.0094332
594	6.158e-05	0.000130387	0.03152	0.00427928	0.0258617	-0.000463965	0.00628954	-0.00451174	0.0537131	0.018811
594.5	6.38348e-05	0.000332134	0.0370583	-0.0123439	0.0100005	-0.000663282	0.00622781	-0.0109343	0.0659442	0.0138878
595	-3.3912e-05	0.000133889	0.036744	-0.028967	0.00944535	0.00448755	0.00959157	-0.0109692	0.0399997	0.00896464
595.5	-0.000231653	0.000335621	0.0130156	-0.0293224	0.00123776	0.00963838	0.0163816	-0.0173922	0.0395062	-0.00549249
596	-0.000229406	0.000337365	0.00684857	-0.0134137	0.00833559	0.00943826	0.0197459	-0.0174271	0.0262862	-0.00564867
596.5	-0.000227151	0.000339108	0.0123886	0.0187627	0.000127435	0.0145891	0.0265354	-0.0110736	0.0130662	-0.00103788
597	-0.000124894	0.000440853	0.017927	0.00213952	-0.000427729	0.00903883	0.0161956	-0.0111085	0.0252992	0.00833989
597.5	-0.000322635	0.000242593	0.023467	0.0017829	-0.0162889	-0.00186157	0.0195599	-0.00475503	0.0120792	0.0129507
598	-2.0383e-05	0.000244337	0.0172983	0.00142627	-0.00919105	-0.00741184	0.0194974	-0.00478986	-0.00114074	0.0175615
598.5	0.000181875	0.000146079	0.016984	0.0173362	0.00555978	-0.00226101	0.0160094	0.00795135	-0.00163422	0.0126383
599	0.000284124	0.000247824	0.0166714	-0.0155535	0.012657	0.00824037	0.0159477	-0.00485951	0.0105988	0.00294887
599.5	0.000186377	0.000349569	0.0222097	-0.0159089	0.00444888	0.00269011	0.0158859	-0.0112826	0.0228318	0.0123259
600	0.000188632	0.000251311	0.0336024	-2.29502e-07	-0.0114117	0.00249039	0.00554569	-0.0177057	0.0350649	0.0169367
600.5	9.08929e-05	0.000153053	0.0332881	-0.000356855	0.0109915	-0.00841041	-0.00136831	-0.017741	0.0345714	0.0215475
601	0.000193142	5.47944e-05	0.0212667	-0.0332453	0.0104364	-0.00325998	0.00199596	-0.00499928	0.0213514	0.0118574
601.5	0.000295399	5.65379e-05	0.0150997	-0.0336019	0.0251872	-0.0141604	0.00535998	0.0141307	0.0081314	0.0069342
602	0.000297653	-0.000141707	0.0264907	0.0311063	0.0246315	-0.00365901	0.00872349	0.0204836	-0.00508669	0.00677801
602.5	0.000299908	6.00397e-05	0.0261764	0.047015	0.0317299	-0.00385873	0.00523575	0.026837	0.00714444	0.0161558
603	2.158e-06	0.000161785	0.014155	0.0466596	0.00821573	0.0012921	0.00517376	0.0204144	0.0193775	0.0112326
603.5	-0.000295585	0.000263515	0.00213359	-0.00249661	-0.0306033	0.00109238	0.00853778	0.0076031	0.0316105	0.00154247
604	-0.000293322	0.00036526	0.00767366	-0.0516516	-0.0311584	0.00089267	0.0153278	0.00756828	0.031117	-0.0129139
604.5	-0.000191066	0.000167015	0.013212	-0.0194764	-0.0164082	0.000692356	0.0152661	-0.00524305	-0.00755599	-0.0130708
605	1.11774e-05	6.87422e-05	0.00119059	-0.00356649	-0.00931035	0.00584358	0.0117781	0.00111038	-0.00804947	-0.017994
605.5	-8.6562e-05	0.000170502	0.0125833	-0.00392311	-0.00986551	0.010994	-0.00198768	-0.0180892	-0.00854105	-0.00384926
606	1.56945e-05	-2.77725e-05	0.012269	-0.0368128	-0.0180737	0.0107943	-0.00547567	-0.0181235	0.0291431	-0.00877171
606.5	1.79493e-05	-2.60291e-05	0.0178091	-0.0209029	-0.0109758	-0.000106506	-0.00211165	-0.0181584	0.0286496	0.000605349
607	-7.97975e-05	-0.000424277	0.0116403	-0.0212595	-0.011531	-0.00565677	0.00125236	-0.0181937	0.0408826	-0.00431782
607.5	0.000122461	-0.000222546	0.00547159	-0.0216161	-0.0273922	-0.000505937	0.00804162	-0.0246163	0.0276626	0.00982693
608	0.000124708	-0.000220787	-0.0065498	-0.0219715	-0.0202943	-0.000705254	0.00112788	-0.0374271	0.0271673	0.00490377
608.5	0.000226965	-0.000119042	-0.00686239	-0.0223294	-0.0208495	0.00444518	0.0044919	-0.0246859	0.0139492	0.0142815
609	0.000129218	-0.000117298	-0.00717847	0.00984703	0.00920676	-0.00645523	0.0010039	-0.031109	0.0261822	0.00935837
609.5	3.14784e-05	-0.000115555	-0.00749105	0.05829	0.0086516	-0.00665495	0.00436792	-0.0247556	0.0256887	0.0139692
610	3.37332e-05	-1.38098e-05	0.00390167	0.0416656	0.0157494	-0.00685466	0.00773219	-0.0120139	0.0506464	0.00427902
610.5	3.59806e-05	-0.000212085	0.00944	0.0250437	-0.000111157	-0.00170383	0.0042442	-0.0120492	0.0501529	-0.000644151
611	3.82355e-05	0.000189666	0.00327301	-0.0241125	0.0069861	-0.00190355	0.011034	-0.012084	0.0369348	-0.000800338
611.5	0.000140499	9.14074e-05	0.00295693	-0.0244691	-0.00122149	-0.00745381	0.000693964	-0.0185066	0.0364394	-0.000956526
612	4.27526e-05	0.000393156	0.0026426	0.00770728	0.0135288	-0.0183542	0.00405824	-0.0121532	0.0232213	-0.00111271
612.5	-5.49942e-05	9.49092e-05	0.00818267	0.00734944	0.00532061	-0.0132038	0.000570244	-0.0249645	-0.00272422	-0.0012689
613	-5.27394e-05	0.00019664	0.00786833	0.00699403	0.00476545	-0.0134035	0.010786	-0.0249993	0.0222353	0.00334189
613.5	-5.04846e-05	0.000298385	0.0192611	-0.0258956	-0.00344271	-0.00290252	0.00387202	-0.0314219	0.0217418	0.0031857
614	0.000151766	0.000300128	0.0189467	-0.0262523	-0.00399787	-0.00845238	0.00723629	-0.025069	0.0212474	0.0173305
614.5	5.40268e-05	0.00020187	0.012778	-0.0103424	-0.00455304	-0.0193528	0.0037483	-0.0314921	0.0207539	0.0124073
615	0.000256278	3.62493e-06	0.00661275	0.00556631	0.0101978	-0.0302536	0.000260306	-0.0315269	0.0202604	0.0170181
615.5	0.000258532	-0.000194635	0.00629842	-0.0273209	0.00964263	-0.0251028	0.00362407	-0.0315612	0.045219	0.00256095
616	0.000260787	-9.29047e-05	0.000129684	-0.0439453	0.00908746	-0.0253025	0.000136331	-0.0252083	0.032	-0.00712919
616.5	0.000263042	0.000108857	-0.000184648	-0.0768337	0.0085323	-0.0201521	7.40879e-05	-0.0188553	0.0442321	-0.00728538
617	0.000165295	-8.94178e-05	0.00535368	-0.0934569	-0.0149813	-0.0150008	-0.00341365	-0.0188897	0.00556001	-0.00744157
617.5	0.000167558	-0.000187676	0.00503934	-0.045014	-0.0155364	-0.0205511	-0.00347564	-0.00614848	0.0177921	0.00193656
618	-3.0191e-05	-0.000385921	0.00472501	-0.0128388	-0.0237446	-0.0207508	-0.00353763	-0.00618283	-0.00815345	-0.00775359
618.5	-2.79361e-05	-0.000284176	-0.0131508	0.0518695	-0.0166468	-0.0209509	-0.000173607	0.00655837	0.0168061	-0.00314315
619	7.43204e-05	-8.24271e-05	-0.00175631	0.0515129	-0.0248549	-0.0158001	-0.00708761	0.000135772	0.00358609	-0.00329969
619.5	-0.000123428	0.000119305	-0.0079233	0.0186232	-0.00245168	-0.0213503	-0.0105753	-0.00628778	0.00309261	-0.00345517
620	-0.000221175	0.000321052	-0.00238672	-0.0142653	-0.00300684	-0.0269002	-0.00721158	-0.0190986	-0.0228529	-0.00361171
620.5	-0.000518918	0.000122792	-0.0144064	0.00164343	0.00409099	-0.0217494	-0.00727357	-0.0191335	-0.0233474	-0.00853488
621	-0.00031666	0.000224552	-0.00301364	-0.0149785	-0.0117696	-0.0219491	-0.00390955	0.00638425	0.00161217	0.000842893
621.5	-1.44071e-05	2.62771e-05	-0.00332797	-0.0316017	-0.0123253	-0.0221492	-0.00739755	0.00634943	0.00111869	0.000686706
622	8.78495e-05	-7.19811e-05	0.00221035	-0.0970232	-0.00522693	-0.0276995	-0.00403353	0.0063146	-0.0121013	0.00529714
622.5	-0.000109899	-0.000270226	0.00189602	-0.0485802	-0.00578266	-0.0385999	-0.00409551	-0.00649673	-0.0253203	0.00514131
623	-0.00030764	-0.000168481	0.00158169	-0.0326703	0.00131517	-0.033449	-0.0041575	-0.0129198	-0.00036175	0.0097521
623.5	-0.000105389	-0.000166738	0.0129744	0.0483032	-0.00689299	-0.0282986	-0.000793484	-0.0129546	0.0245968	0.0191295
624	-3.13286e-06	3.50094e-05	0.0126601	0.0642131	-0.0227536	-0.0177972	0.00257028	-0.012989	0.0113778	0.0142064
624.5	-0.00010088	3.67528e-05	-0.00521396	0.0638565	-0.0309617	-0.0233473	0.00250829	-0.0130243	0.0108834	0.00928354
625	-9.86249e-05	-0.000161522	-0.0113827	0.0472334	-0.0162109	-0.0342481	-0.000979447	-0.0258351	-0.0150622	0.00436037
625.5	3.63168e-06	-5.97619e-05	-0.0234041	-0.00192162	-0.00146065	-0.0397984	-0.00446744	-0.0130939	0.0098964	0.00420383
626	5.88651e-06	-0.00015802	-0.017864	-0.0348101	0.0132902	-0.0346473	-0.00452943	-0.00674002	0.0221294	0.00881498
626.5	-9.18603e-05	-0.000156277	-0.0181784	-0.0351679	-0.00257098	-0.0294965	-0.00116566	-0.000386593	0.0343625	-0.00564215
627	0.000110398	-0.000154548	-0.000932969	-0.00299149	-0.0107791	-0.0189953	0.00562462	-0.0195862	0.00841691	-0.010565
627.5	0.000112653	-0.000352793	-0.0012473	0.0129184	-0.0113343	-0.0245456	0.00213662	-0.019621	-0.00480308	-0.0107215
628	0.000114908	-0.000251048	0.00429277	0.0288271	-0.00423647	-0.0300961	0.00207463	-0.013268	-0.00529655	-0.00134373
628.5	1.71607e-05	-0.000349306	0.00983109	0.0122052	0.0105144	-0.0302958	0.00201265	-0.00691462	-0.00579003	-0.00149992
629	1.94156e-05	-0.000347563	0.0153694	0.0281138	0.0252646	-0.0304955	-0.00147535	0.00582706	0.00644299	0.00311087
629.5	-7.83313e-05	-0.000345819	0.0150568	-0.0210411	0.00940346	-0.0199941	-0.00496334	-0.000596015	-0.00677699	-0.00657927
630	-7.60764e-05	-0.000444077	0.0147408	-0.00513125	0.0165013	-0.0255442	-0.00845108	0.00575694	0.0181816	-0.00673546
630.5	-0.000173823	-0.000342332	0.0144264	-0.0217544	-0.0146653	-0.0203935	-0.0119393	-0.000665188	0.0558676	-0.00689165
631	2.84349e-05	5.94031e-05	0.0199665	-0.0058445	-0.0228732	-0.0312941	-0.0120012	0.00568776	0.0426476	0.00248577
631.5	-6.93119e-05	0.00026115	0.00209244	-0.00620112	-0.031081	-0.0261435	-0.00863717	-0.00712356	0.0294276	-0.00243704
632	0.000132946	0.00036291	-0.00407629	0.00970817	-0.0392892	-0.0209925	-0.00527315	-0.0135466	-0.0092444	-0.0168942
632.5	-6.47948e-05	0.000164635	-0.0102433	-0.00691438	-0.0245386	-0.0104915	-0.00190926	-0.0199697	0.0157156	-0.0265836
633	-6.25474e-05	-3.36247e-05	-0.016412	-0.0235375	-0.0250941	-0.0213921	-0.00539726	-0.0136158	0.0279477	-0.0124396
633.5	-0.000260296	-0.000131868	-0.0167263	-0.0401595	-0.00269056	-0.0215918	-0.00888525	-0.0136506	0.0401807	-0.00306179
634	-0.000158032	-0.000230126	-0.00533362	-0.0405167	0.01206	-0.0217915	-0.00209522	-0.0200737	0.00150866	0.001549
634.5	-0.000155785	-0.000228383	0.00605911	-0.0246074	0.0191581	-0.0166407	-0.00215721	-0.0137208	-0.0117113	-0.0129081
635	-5.35206e-05	-0.000426643	-0.000107882	0.00756902	0.0186029	-0.0275413	-0.00907108	-0.0137556	0.000521699	-0.0178309
635.5	-5.12732e-05	-0.000424884	-0.00627487	0.0234783	0.0333535	-0.0223907	-0.0091332	-0.00740216	0.0127538	-0.0132205
636	5.09824e-05	-0.000423156	-0.000736547	0.00685516	0.00983933	-0.0118895	-0.00919519	-0.00743698	0.0249868	0.00092425
636.5	5.32382e-05	-0.000421412	0.0106544	-0.00976677	0.00928417	-0.0174398	0.00444685	-0.0138601	0.0244943	0.0103017
637	0.000255496	-0.00021968	0.00448766	-0.0263899	-0.0142297	-0.0176393	0.00781074	-0.0138949	0.0112743	0.0101455
637.5	0.000357753	-0.00011792	0.00417333	-0.0430125	-0.00713186	-0.0392408	0.0111746	-0.0139292	0.0107799	0.00522267
638	0.000260006	-0.000116177	0.00971166	-0.0433703	-0.0153397	-0.0340902	0.0179645	-0.0139641	-0.00244013	-0.00446748
638.5	-3.77367e-05	-1.44315e-05	0.00354467	-0.0437263	-0.0312009	-0.0342899	0.0213285	-0.0139994	-0.00293266	-0.00462367
639	6.45124e-05	-1.27029e-05	0.00323033	-0.0115511	-0.0241031	-0.0237886	0.0178406	-0.00764545	-0.00342709	-1.28744e-05
639.5	0.000266771	-0.000110961	-0.0146437	-0.0607055	-0.0170052	-0.018638	0.0177786	-0.0140685	0.0215324	0.00459756
640	0.000269018	-0.000309206	-0.0149598	-0.0285297	-0.00225469	-0.013487	0.0108646	-0.0077151	0.0210399	-0.000325604
640.5	0.000171271	-0.000407464	-0.00941798	-0.0451528	0.00484314	-0.0136866	0.00395082	-0.0141387	0.033272	-0.0100154
641	7.35244e-05	-0.000305719	0.00782566	0.00328891	0.00428798	-0.0138865	-0.00638906	-0.0269495	0.0200529	-0.0197052
641.5	7.57792e-05	-0.000303976	0.025071	-0.0295999	-0.0192259	-0.0140862	-0.00987705	-0.0269843	0.032286	-0.0198614
642	7.80415e-05	-0.000202231	0.0189058	-0.0299562	-0.019781	-0.00358481	-0.0167909	-0.0334074	0.00633853	-0.0152506
642.5	-0.000119707	-0.000300489	0.00688267	-0.0953777	0.00262249	-0.00378453	-0.0168528	-0.027054	0.005846	-0.0154071
643	0.000182545	-0.000298745	0.0124227	-0.0469359	0.017373	-0.0200359	-0.0169149	-0.0334771	0.0308046	-0.0203303
643.5	8.4806e-05	-9.70134e-05	0.00625575	-0.0310261	0.0321236	-0.0255859	-0.00327312	-0.0207356	0.030312	-0.0157195
644	-1.29408e-05	4.74671e-06	0.00593967	-0.0151162	0.0315681	-0.031136	0.0103688	-0.0207704	0.0298176	-0.00634173
644.5	-0.000210689	6.49018e-06	-0.000227322	-0.0317393	0.00805454	-0.0152843	0.0137328	-0.014417	0.0165976	-0.0112649
645	-0.000208435	-0.00019177	0.0111654	-0.0320959	-0.0154593	-0.0101339	0.0170966	-0.00806382	0.0033786	-0.0114211
645.5	-0.000106171	-0.000190026	0.0108511	-0.0487191	-0.0160145	-0.0103334	0.010183	-0.00809865	0.00288417	-0.00681029
646	-0.000203917	-0.000488288	0.0105367	-0.0653416	-0.00891665	-0.00518274	0.0169726	-0.0145215	0.0278437	-0.0021995
646.5	-0.000101661	-0.000286541	0.0102224	-0.0656982	-0.00181882	0.00531844	0.00320697	-0.0273326	0.0400767	0.00241129
647	5.882e-07	-8.47941e-05	0.00990633	-0.049789	-0.010027	0.00511892	-0.00370703	-0.0209791	0.0141312	0.00702173
647.5	0.000102845	-8.30655e-05	0.0154481	-0.0176131	0.00472356	-0.00578188	-0.0106208	-0.00184945	-0.0118153	0.0116325
648	0.0001051	-0.000181309	0.0151321	-0.00170325	0.0041684	-0.0113319	-0.00383088	-0.00188428	-0.0123088	0.00670936
648.5	7.35275e-06	-0.000179565	0.0206721	0.014206	-0.0116925	-0.0168822	-0.00731887	0.00446867	0.0126507	0.00178654
649	9.60759e-06	2.21815e-05	0.0203578	0.0301165	-0.0505118	-0.0117314	-0.0108069	0.00443409	0.0248828	-0.00313662
649.5	1.18624e-05	2.3925e-05	0.0141891	0.0134928	-0.0510672	-0.022632	-0.00744272	-0.008377	0.0243893	-0.00329281
650	0.000214121	-0.000274352	0.00802208	0.0294027	-0.0592751	-0.0174814	0.00277293	-0.0148001	0.0238968	0.00131763
650.5	0.000116374	-7.26047e-05	0.00770775	0.0290461	-0.0521775	-0.0230314	0.012989	-0.0212229	0.0234024	-0.0131391
651	-8.13673e-05	2.91554e-05	0.00739342	0.0124235	-0.0527324	-0.0178808	0.00264908	-0.0148696	0.0229089	-0.00376137
651.5	-0.000279116	0.000130901	0.0129317	0.0120663	-0.0303292	-0.01273	-0.00426479	-0.0212929	-0.0157632	-0.0134515
652	-0.000276861	-6.73743e-05	0.000912099	-0.00455625	-0.0155786	-0.0182802	-0.00775291	-0.0213275	-0.00353107	0.000693231
652.5	-0.000174604	-0.000265619	0.00645042	0.0113536	0.00682492	-0.0131294	-0.00438889	-0.0149743	-0.00402455	0.00053669
653	-0.000172357	-0.000263876	0.000283433	0.010997	-0.00138324	-0.0133291	0.00240113	-0.0213974	0.0336615	0.000380857
653.5	-0.000270104	-0.000262132	0.0175271	-0.00562613	0.00571459	-0.00282793	0.00233927	-0.00865596	0.0204415	0.00499129
654	-0.000267842	-0.000260389	0.0172145	-0.00598275	-0.00249356	0.0023227	0.0057029	-0.00869054	0.00722151	0.00483511
654.5	-0.000265587	-0.000358647	0.0227528	0.00992653	-0.00304873	0.00212299	0.00564117	-0.0151136	0.00672803	0.0094459
655	-6.3336e-05	-0.000256902	0.0282929	0.025837	-0.00360389	0.00727382	-0.00812471	-0.0215365	0.00623455	0.00928971
655.5	3.8928e-05	-0.000255159	0.0396856	0.0254798	0.00349394	0.0070741	-0.0116126	-0.0151833	0.0311931	0.00913352
656	0.000141177	-0.000253417	0.0335169	0.00885666	-0.00471422	-0.0145274	-0.00824856	-0.0152181	0.0307006	0.00897734
656.5	0.000143432	-0.000351675	0.0156428	-0.0240318	0.0100363	-0.0200777	-0.00145879	-0.0088649	0.0429327	0.00405417
657	0.000245688	-0.000449933	0.00947409	0.00814341	0.0247869	-0.0256279	-0.00152078	-0.00889973	0.0424392	0.00389798
657.5	0.000247943	-0.000348188	0.00915976	0.0240533	0.016579	-0.0204771	-0.00500877	0.0102302	0.0292202	0.00374215
658	0.000150196	-0.000346445	0.00299277	0.0399626	0.00071812	-0.00997571	-0.00507076	0.0101954	0.0414522	-0.005948
658.5	0.000152451	-4.4696e-05	-0.00317422	-0.00919239	-0.015143	-0.0101756	-0.00513275	0.0101603	0.0155067	-0.00610454
659	5.47119e-05	-4.29675e-05	-0.0034903	-0.00954901	-0.0080452	-0.0103753	-0.00519448	-0.00265077	0.00228765	-0.0110274
659.5	5.69667e-05	5.87777e-05	-0.0155099	0.0226268	-0.0162531	-0.0212759	-0.00525659	-0.00907361	0.0145197	-0.00641656
660	5.92216e-05	-0.000239469	-0.015826	0.0548032	-0.00915553	-0.0161253	-0.00531858	-0.0218847	0.0394783	-0.00180577
660.5	6.1469e-05	-0.000137739	-0.0044333	0.0381801	-0.0020577	-0.0216754	-0.0122326	-0.0283075	0.0644378	-0.0114959
661	-3.62704e-05	-0.00013598	0.0186665	0.00529101	0.00503985	-0.0165245	-0.0122946	-0.0155663	0.0512179	-0.0164191
661.5	6.59787e-05	-0.000134237	0.0242066	-0.0438646	0.00448469	-0.0113737	-0.00893042	-0.00282489	0.0634518	-0.0165753
662	6.82335e-05	-3.24917e-05	0.0180378	0.00457776	-0.0113762	-0.016924	-0.00214065	-0.00285948	0.0375053	-0.0071975
662.5	-2.95059e-05	-0.000330753	0.0118708	0.00422113	0.00337436	-0.0171239	0.00464912	-0.0156706	0.0370119	0.00218036
663	-0.00012726	-0.00032901	0.0057021	0.0526629	-0.0048338	-0.022674	0.00116131	-0.0220939	0.0237919	0.0067908
663.5	-2.50037e-05	-0.000427253	0.0112422	-0.0127586	0.00226403	-0.0175231	-0.00232655	-0.0221285	0.0360235	0.00663461
664	-2.27488e-05	-0.000125519	0.0109278	0.0194172	-0.00594413	-0.017723	-0.00238854	-0.015775	0.060983	0.00647843
664.5	-2.04865e-05	7.62274e-05	0.00475911	0.051593	0.0011537	-0.012572	0.000975222	-0.0158101	0.073216	-0.00797834
665	-1.82392e-05	-2.20308e-05	0.00444477	0.0675023	-0.00705417	-0.0288232	0.000913426	-0.00945692	0.0472695	-0.00336791
665.5	-0.000115979	-0.000220291	0.0158375	0.0508797	-0.0152623	-0.0236725	-0.00257457	-0.0094915	0.021324	0.00124288
666	8.62722e-05	-1.85588e-05	0.0272301	0.0505231	-0.00816479	-0.0292228	0.000789387	-0.00952633	-0.0300746	-0.00367993
666.5	-1.14672e-05	8.31864e-05	0.0152087	0.066433	0.00658576	-0.0187214	0.000727399	-0.0159494	0.00761053	0.000930865
667	9.07819e-05	0.000184946	0.00318734	0.0498099	0.0289893	-0.0135708	-0.00276053	-0.00959598	-0.00560946	0.000774322
667.5	-0.000206961	-1.33135e-05	-0.00883405	0.0331873	0.0131284	-0.0191209	-0.00282258	-0.00324255	0.0448031	0.00538511
668	-0.000204706	-0.000211573	0.00256041	-0.0159683	-0.0103852	-0.00861977	-0.00631045	-0.00966562	-0.00659642	0.00522893
668.5	-2.44779e-06	-0.000309832	0.00224608	-0.0325914	-0.00328761	-0.01417	0.00390539	-0.00331243	-0.00708895	0.000306116
669	0.000199803	-0.000208086	0.0136371	-0.0654805	0.00381023	-0.0143698	0.0038434	-0.0161235	-0.00758291	0.00491655
669.5	0.000102056	-0.000206343	-0.00423698	-0.0170381	0.0338665	-0.01992	0.00378135	-0.00338208	0.0428282	-0.00954022
670	-9.56924e-05	-0.000304601	0.00130309	0.0314042	0.0180054	-0.014769	0.000293486	-0.00341691	0.0677878	-0.00492978
670.5	-9.34376e-05	-0.000402859	0.000988753	0.06358	0.0174505	-0.0149687	0.000231498	-0.00983975	0.0545673	-0.00508597
671	8.81897e-06	-0.000301114	0.00652708	0.0632234	-0.0213691	-0.0151686	0.000169511	-0.0162628	0.0286217	-0.00047482
671.5	0.000111076	-0.000199369	-0.00549606	0.0140678	-0.0295772	-0.0100178	-0.00331848	-0.00352138	0.0154018	-0.00539799
672	-8.66656e-05	-0.000197626	-0.0116613	-0.0188213	-0.0224794	-0.0209184	-0.0102323	-0.00994422	0.0149083	-0.00555418
672.5	-0.000184412	-9.58804e-05	-0.01783	-0.0354444	-0.0153818	-0.0157678	-0.00686846	-0.00997904	0.0398678	0.00859022
673	-8.21559e-05	-0.000194139	-0.01229	-0.0195339	-0.015937	-0.0106171	-0.00693039	-0.0291784	0.0266478	0.00843403
673.5	2.01006e-05	-0.000192395	-0.012606	-0.0361571	-0.00118618	-0.000115754	-0.000140491	-0.0228251	0.0134283	0.00351086
674	0.00012235	-0.000290653	0.00464109	-0.00398186	-0.0170473	0.00503508	-0.00362842	-0.0228597	-0.0125177	-0.0109459
674.5	2.46103e-05	-0.00028891	0.0277391	0.011928	-0.0099495	-0.0112161	-0.00369035	-0.0228945	-0.000285153	-0.0111024
675	-7.3144e-05	-0.000287166	0.0274265	-0.00469451	-0.0258104	-0.0167663	-0.00375246	-0.0165414	-0.000778163	-0.00172432
675.5	-7.08891e-05	-0.000185421	0.0212578	-0.0538501	-0.0110598	-0.0223166	-0.00381438	-0.0293524	0.0114544	0.00288612
676	-0.000168629	-8.3691e-05	0.0150891	-0.0704726	0.0189964	-0.0225161	-0.00045043	-0.016611	0.0236869	0.00272993
676.5	-6.6372e-05	-0.000181934	0.0147765	-0.0220309	0.0184413	-0.0173653	-0.000512417	-0.0166458	0.0231939	0.00734072
677	3.58771e-05	-0.00018019	0.0144622	-0.0223875	0.0178861	-0.0175652	0.00285154	-0.0102924	0.00997347	0.0119512
677.5	0.000238135	-0.00037845	0.00829342	-0.0227442	0.00967822	-0.0124144	0.00621556	-0.0231035	0.022207	0.0117953
678	4.03868e-05	-0.000276712	0.0138335	-0.0556335	0.00912277	-0.0179645	0.00272763	-0.0167503	0.0344395	0.00210518
678.5	0.000242645	-0.000274954	0.0076665	-0.0559898	-0.0067381	-0.00746345	-0.00418631	-0.0103971	0.0466721	0.00194899
679	0.000144898	-7.32143e-05	0.00149776	-0.04008	-0.014946	-0.0130136	0.00260359	0.00873282	0.0716316	0.0017928
679.5	0.000147153	-7.14783e-05	0.00118343	-0.00790414	-0.00784814	-0.00786269	-0.00431029	-0.00407851	0.0711381	-0.00313036
680	4.94061e-05	-0.000169736	-0.010838	-0.0570597	-0.00075031	-0.0080625	-0.00437221	-0.0105013	0.0579181	-0.0032865
680.5	-4.83333e-05	-0.000367981	-0.0111523	-0.0411498	-0.00130576	-0.00291187	-0.0078602	-0.0105362	0.0192461	0.00132406
681	-0.00014608	-0.000266236	0.00609484	-0.0577733	-0.00951363	-0.00846203	0.0023557	-0.0105712	-0.0321528	0.00116805
681.5	-0.000243827	-0.000164499	0.0233402	-0.00933125	-0.0100688	-0.0140121	0.00571959	0.00217044	-0.00719317	-0.00852209
682	-0.000241572	-0.000162755	0.0230241	-0.0259535	-0.0182767	-0.00886126	-0.00119419	0.00213538	0.0177654	-0.0134451
682.5	6.06803e-05	-0.000161012	0.0227099	-0.0588425	-0.0111791	-0.00371053	0.00216964	0.0021008	0.0427249	-0.0136013
683	0.000262939	-5.92665e-05	0.0106885	-0.075466	-0.0117344	-0.00391042	-0.00131826	-0.00432204	0.054957	-0.0137575
683.5	0.000265193	-5.7523e-05	0.0103759	-0.0432896	0.00301626	-0.00411014	-0.00138021	-0.0107451	0.0290115	0.00038694
684	0.000167447	-5.57795e-05	0.00420715	-0.0111138	-0.00519179	-0.0096603	-0.00486811	-0.0107802	0.041244	0.00499791
684.5	0.000169701	-0.000254039	-0.00195984	-0.0602694	-0.00574711	-0.00986001	-0.00493013	-0.0108148	0.00257151	0.0143755
685	0.000171956	-0.000252296	-0.00812857	-0.0606263	-0.00630241	0.000641261	0.00185973	-0.0172378	0.0020785	0.0142191
685.5	0.000174211	-0.000350554	-0.00844116	-0.0772491	-0.00685729	-0.0049089	0.00179775	-0.0300489	-0.0111415	0.00452935
686	-0.000123532	-0.000148807	-0.00290283	-0.0776054	-0.0227183	-0.00510872	0.00173573	-0.0300838	0.0265441	0.00913996
686.5	-0.000321273	-0.000147064	0.0143426	-0.0616956	-0.0156205	-0.0160092	-0.00517811	-0.0173421	0.0387766	-0.00531681
687	-0.00041902	-0.000345316	0.0140282	-0.0295197	-0.0161759	-0.016209	-0.00524004	-0.00460088	0.0382831	-0.005473
687.5	-0.000216769	-4.35752e-05	0.0195683	0.00265576	0.00622762	-0.00570766	0.00154983	-0.017412	0.0250636	-0.00562918
688	-0.000214514	-4.18317e-05	0.0134013	0.00229914	0.0056726	-0.00590748	0.00833976	-0.0174468	0.0118436	-0.0105522
688.5	-1.22558e-05	5.99058e-05	0.0130852	0.0344749	0.0127703	-0.00610709	0.0117037	-0.0238696	0.0113502	-0.0107085
689	0.000190002	-0.000138347	0.00691823	0.00158619	0.00456213	-0.0170078	-0.00206204	-0.00474017	-0.00186934	-0.00609792
689.5	9.22482e-05	-0.000236605	0.0183092	0.00122926	-0.00364574	-0.0172075	0.00130191	-0.0111631	-0.00236329	0.0128136
690	9.4503e-05	-0.00013486	0.0121422	-0.0153936	-0.00420091	-0.0227577	0.00123989	-0.00480982	-0.0155824	0.0174243
690.5	-3.24387e-06	-3.3122e-05	0.00597349	0.0167825	-0.00475608	-0.0229574	0.0148816	-0.0112327	0.00937666	0.00773445
691	0.000299016	-3.13711e-05	0.00566088	0.0326921	0.00999447	-0.0285077	0.00796778	-0.0112675	0.0088827	0.0123449
691.5	1.27328e-06	-0.000129629	0.0053448	0.0323355	0.0094393	-0.0180065	0.00790583	-0.00491429	-0.00433728	0.0121889
692	0.00010353	-2.78916e-05	0.0167393	0.0157126	0.00123116	-0.0182061	0.000991956	-0.004949	-0.00483029	0.0167997
692.5	5.78294e-06	-0.000226144	0.0164249	0.0153557	-0.00697671	-0.0130554	0.00435588	-0.011372	0.00740227	0.0166435
693	0.000108032	-0.000224401	0.0044018	0.0149991	-0.0228377	-0.00255419	0.0111458	-0.017795	0.00690879	0.0117203
693.5	1.02926e-05	-0.000422653	-0.00761959	0.0146427	-0.01574	-0.0027539	0.0179357	-0.0242181	0.0191418	0.0115641
694	0.000112549	-0.00042091	-0.00793217	-0.0019801	-0.0162952	-0.0136545	0.0178737	-0.0178647	0.0313744	0.00664096
694.5	0.000214798	-0.000319172	-0.00239385	-0.00233703	-0.00919751	-0.0299056	0.0109598	-0.00512312	0.0308814	0.00648477
695	0.000117051	-0.000117425	0.00314447	-0.00269366	0.013206	-0.0247549	0.0108978	-0.00515795	0.0303874	0.0110956
695.5	0.000119314	-0.000115682	0.00868457	0.013216	0.0126509	-0.0142537	0.00740997	-0.0179692	-0.00828465	0.00140561
696	-7.84348e-05	-0.00021394	0.00837024	0.0291258	-0.00321002	-0.0144534	-0.00635584	-0.0307802	-0.0215042	0.00124925
696.5	0.000223818	-0.000312198	0.00805591	-0.00376321	-0.00376519	-0.0146531	-0.00299187	-0.0244269	-0.0219981	-0.00367374
697	0.000226072	-0.000310455	0.013596	-0.00411984	0.0033325	-0.0202032	0.00379801	-0.0180736	0.0156874	0.000936869
697.5	0.000128333	-0.000308711	0.00157458	-0.0370092	0.0027772	-0.020403	0.0140138	-0.00533206	0.00246747	0.000780682
698	0.00013058	-0.000206966	-0.0104468	-0.00483339	-0.0130837	-0.0152522	0.00710002	-0.005367	0.00197397	-0.00890911
698.5	3.28411e-05	-0.000205222	-0.00490675	-0.0214562	-0.0136387	-0.0154519	0.000186093	0.000986424	0.00148049	-0.0138323
699	3.50885e-05	-0.000103477	0.000629838	0.0107199	-0.00654099	-0.0103012	-0.00330188	0.0009516	0.000987019	-0.00445468
699.5	-6.26509e-05	-0.000101734	-0.00553541	-0.00590328	-0.00709631	-0.0105009	-0.00336378	0.000916773	0.0132196	-0.00461087
700	-6.03961e-05	4.01758e-09	2.91875e-06	0.0262725	1.38138e-06	2.47492e-07	1.44443e-07	0.0136581	5.22015e-08	-7.95481e-08

## Sheet: spectrum analysis2 (fig. S1)
wavelength (nm)	spotted gar Opn4m1	spotted gar Opn4m2	spotted gar Opn4x	medaka Opn4m1	medaka Opn4m2	medaka Opn4m3	medaka Opn4x1	medaka Opn4x2
400	0.655417	0.572358	0.605181	0.808802	0.539875	0.670545	0.541353	0.514389
400.5	0.655819	0.572989	0.623545	0.808802	0.536565	0.694949	0.537594	0.509933
401	0.656222	0.545762	0.619873	0.770563	0.536565	0.707151	0.533835	0.518844
401.5	0.650081	0.568679	0.632728	0.770563	0.546496	0.682747	0.548872	0.527755
402	0.670115	0.552595	0.640073	0.783309	0.543186	0.719353	0.541353	0.505478
402.5	0.631255	0.564369	0.640073	0.757817	0.536565	0.707151	0.548872	0.527755
403	0.657832	0.565	0.629055	0.745071	0.536565	0.688848	0.556391	0.518844
403.5	0.671322	0.543344	0.647419	0.757817	0.543186	0.70105	0.56015	0.523299
404	0.639007	0.549547	0.645582	0.783309	0.549806	0.70105	0.556391	0.53221
404.5	0.652497	0.578036	0.651092	0.808802	0.546496	0.682747	0.567669	0.53221
405	0.633268	0.545237	0.649255	0.796056	0.543186	0.70105	0.567669	0.545576
405.5	0.672933	0.573726	0.660274	0.796056	0.549806	0.682747	0.56015	0.527755
406	0.647161	0.557642	0.652928	0.821548	0.556427	0.688848	0.571429	0.536665
406.5	0.654107	0.569416	0.667619	0.783309	0.553116	0.70105	0.578947	0.550031
407	0.65451	0.586762	0.654764	0.757817	0.559737	0.70105	0.593985	0.550031
407.5	0.674543	0.576249	0.660274	0.770563	0.576288	0.707151	0.582707	0.558942
408	0.642228	0.57688	0.663947	0.770563	0.559737	0.725454	0.597744	0.567853
408.5	0.668805	0.566368	0.678638	0.770563	0.543186	0.713252	0.612782	0.572308
409	0.65612	0.566999	0.674965	0.770563	0.556427	0.719353	0.601504	0.567853
409.5	0.695785	0.567629	0.685983	0.770563	0.559737	0.688848	0.605263	0.581219
410	0.656925	0.590547	0.689656	0.770563	0.566357	0.707151	0.620301	0.576763
410.5	0.676959	0.574463	0.689656	0.745071	0.569668	0.719353	0.612782	0.576763
411	0.651187	0.59738	0.695166	0.757817	0.569668	0.749857	0.620301	0.567853
411.5	0.664677	0.603583	0.693329	0.770563	0.576288	0.70105	0.616541	0.581219
412	0.658536	0.604214	0.697002	0.783309	0.586219	0.694949	0.620301	0.585674
412.5	0.672026	0.593701	0.709857	0.770563	0.589529	0.719353	0.642857	0.590129
413	0.685516	0.599904	0.720875	0.732325	0.589529	0.737655	0.642857	0.59904
413.5	0.685918	0.611678	0.717202	0.757817	0.59284	0.725454	0.650376	0.607951
414	0.660146	0.612309	0.702511	0.783309	0.59615	0.755958	0.646617	0.616861
414.5	0.706354	0.629654	0.71353	0.783309	0.59284	0.725454	0.654135	0.603495
415	0.687126	0.630285	0.722712	0.783309	0.582909	0.725454	0.646617	0.603495
415.5	0.687529	0.60863	0.737403	0.783309	0.59615	0.743756	0.669173	0.621317
416	0.687931	0.60926	0.726385	0.770563	0.60277	0.755958	0.672932	0.630227
416.5	0.688334	0.621035	0.735567	0.770563	0.59946	0.694949	0.665414	0.616861
417	0.688736	0.632809	0.739239	0.783309	0.60277	0.694949	0.672932	0.616861
417.5	0.682595	0.655726	0.73373	0.783309	0.59946	0.707151	0.680451	0.625772
418	0.682998	0.63407	0.737403	0.770563	0.60277	0.713252	0.672932	0.639138
418.5	0.683401	0.62913	0.746585	0.796056	0.60277	0.713252	0.68797	0.625772
419	0.696891	0.640904	0.750258	0.770563	0.60277	0.70105	0.680451	0.630227
419.5	0.671119	0.641535	0.75944	0.757817	0.609391	0.719353	0.699248	0.639138
420	0.678065	0.636594	0.755767	0.745071	0.612701	0.707151	0.710526	0.66587
420.5	0.704642	0.642796	0.75944	0.745071	0.616011	0.713252	0.721805	0.66587
421	0.672326	0.65457	0.761276	0.745071	0.616011	0.70105	0.725564	0.661415
421.5	0.679273	0.64963	0.775968	0.745071	0.609391	0.725454	0.729323	0.674781
422	0.660044	0.655832	0.775968	0.770563	0.606081	0.713252	0.729323	0.674781
422.5	0.706252	0.673178	0.772295	0.757817	0.616011	0.707151	0.733083	0.66587
423	0.700111	0.684952	0.788823	0.745071	0.625942	0.749857	0.744361	0.674781
423.5	0.69397	0.663296	0.774131	0.757817	0.625942	0.731554	0.74812	0.679236
424	0.70746	0.67507	0.792495	0.745071	0.632563	0.725454	0.733083	0.674781
424.5	0.694775	0.664558	0.796168	0.745071	0.625942	0.719353	0.74812	0.697057
425	0.682091	0.687475	0.790659	0.745071	0.632563	0.743756	0.759398	0.692602
425.5	0.695581	0.676963	0.792495	0.745071	0.635873	0.749857	0.763158	0.701513
426	0.702527	0.69988	0.803514	0.745071	0.639183	0.725454	0.770677	0.705968
426.5	0.722561	0.700511	0.814532	0.757817	0.632563	0.719353	0.778195	0.701513
427	0.71642	0.701142	0.809023	0.783309	0.622632	0.762059	0.778195	0.719334
427.5	0.703735	0.701773	0.814532	0.770563	0.635873	0.76816	0.785714	0.714879
428	0.730312	0.72469	0.820042	0.770563	0.645804	0.774261	0.781955	0.719334
428.5	0.70454	0.714178	0.829224	0.770563	0.645804	0.743756	0.793233	0.737155
429	0.704943	0.709237	0.829224	0.783309	0.649114	0.762059	0.800752	0.7327
429.5	0.705345	0.71544	0.829224	0.770563	0.652424	0.762059	0.804511	0.741611
430	0.74501	0.732785	0.832896	0.757817	0.652424	0.774261	0.81203	0.737155
430.5	0.699607	0.727845	0.836569	0.757817	0.662355	0.780362	0.81203	0.746066
431	0.693466	0.728475	0.838406	0.770563	0.668976	0.786463	0.819549	0.746066
431.5	0.73313	0.762536	0.849424	0.757817	0.668976	0.76816	0.819549	0.737155
432	0.720446	0.735309	0.847588	0.770563	0.675596	0.774261	0.823308	0.754977
432.5	0.720848	0.73594	0.85677	0.757817	0.672286	0.792564	0.823308	0.754977
433	0.740882	0.73657	0.873298	0.757817	0.668976	0.798664	0.823308	0.768343
433.5	0.721653	0.753916	0.873298	0.796056	0.682217	0.786463	0.827068	0.763887
434	0.735143	0.737832	0.867788	0.796056	0.692148	0.786463	0.842105	0.772798
434.5	0.74209	0.76075	0.871461	0.783309	0.698768	0.774261	0.853383	0.781709
435	0.749036	0.76138	0.878807	0.783309	0.708699	0.798664	0.853383	0.786164
435.5	0.769069	0.767583	0.886152	0.783309	0.705389	0.798664	0.853383	0.781709
436	0.73021	0.773785	0.891662	0.796056	0.695458	0.804765	0.857143	0.786164
436.5	0.763331	0.78556	0.893498	0.796056	0.698768	0.804765	0.868421	0.795075
437	0.75719	0.78619	0.891662	0.796056	0.712009	0.810866	0.857143	0.795075
437.5	0.751049	0.786821	0.906353	0.796056	0.72194	0.816967	0.864662	0.803986
438	0.771082	0.78188	0.911862	0.808802	0.72194	0.810866	0.87594	0.808441
438.5	0.751854	0.804798	0.910026	0.821548	0.72194	0.829169	0.879699	0.803986
439	0.745713	0.794286	0.910026	0.808802	0.72525	0.804765	0.879699	0.812896
439.5	0.759203	0.80606	0.911862	0.808802	0.72525	0.829169	0.894737	0.821807
440	0.779237	0.812262	0.921044	0.796056	0.735181	0.847472	0.890977	0.826262
440.5	0.779639	0.818465	0.924717	0.796056	0.748422	0.865774	0.902256	0.830717
441	0.786585	0.807952	0.921044	0.796056	0.741802	0.829169	0.906015	0.848539
441.5	0.773901	0.825298	0.92839	0.808802	0.745112	0.83527	0.906015	0.852994
442	0.807022	0.837072	0.924717	0.808802	0.748422	0.847472	0.917293	0.844084
442.5	0.774706	0.815416	0.941245	0.796056	0.758353	0.841371	0.909774	0.848539
443	0.801283	0.838334	0.937572	0.808802	0.768284	0.859674	0.913534	0.852994
443.5	0.814773	0.827821	0.939408	0.796056	0.764974	0.865774	0.928571	0.844084
444	0.795545	0.845167	0.943081	0.783309	0.761663	0.847472	0.924812	0.861905
444.5	0.802491	0.845798	0.946754	0.796056	0.761663	0.853573	0.921053	0.870816
445	0.79635	0.840857	0.946754	0.796056	0.774905	0.877976	0.93609	0.86636
445.5	0.829471	0.863775	0.955936	0.796056	0.778215	0.890178	0.93609	0.86636
446	0.836417	0.847691	0.955936	0.821548	0.778215	0.871875	0.943609	0.884182
446.5	0.804101	0.853893	0.963282	0.821548	0.788146	0.877976	0.93609	0.884182
447	0.817591	0.876811	0.963282	0.808802	0.794766	0.890178	0.93985	0.893092
447.5	0.837625	0.87187	0.965118	0.808802	0.794766	0.890178	0.951128	0.888637
448	0.831484	0.861357	0.968791	0.821548	0.804697	0.90238	0.951128	0.902003
448.5	0.818799	0.873131	0.965118	0.808802	0.814628	0.908481	0.958647	0.897548
449	0.832289	0.879334	0.979809	0.808802	0.817938	0.908481	0.958647	0.897548
449.5	0.852323	0.879965	0.976137	0.808802	0.817938	0.908481	0.962406	0.910914
450	0.846182	0.891739	0.977973	0.808802	0.821248	0.908481	0.962406	0.915369
450.5	0.84004	0.897941	0.970627	0.821548	0.824559	0.908481	0.966165	0.915369
451	0.840443	0.909715	0.970627	0.834294	0.8378	0.926784	0.973684	0.915369
451.5	0.86702	0.899203	0.972464	0.834294	0.8378	0.932884	0.973684	0.928735
452	0.847792	0.910977	0.981646	0.834294	0.84111	0.914582	0.973684	0.928735
452.5	0.841651	0.91718	0.983482	0.834294	0.851041	0.932884	0.969925	0.919824
453	0.868228	0.912239	0.9743	0.821548	0.854351	0.926784	0.973684	0.942101
453.5	0.868631	0.907298	0.983482	0.84704	0.857661	0.920683	0.977444	0.946556
454	0.86249	0.924644	0.985319	0.872533	0.864282	0.932884	0.973684	0.93319
454.5	0.882523	0.925275	0.988992	0.885279	0.864282	0.932884	0.981203	0.946556
455	0.882926	0.931477	0.985319	0.872533	0.867592	0.945086	0.988722	0.951012
455.5	0.857154	0.926536	0.992664	0.885279	0.877523	0.951187	0.988722	0.951012
456	0.896818	0.938311	0.987155	0.885279	0.877523	0.951187	0.988722	0.959922
456.5	0.897221	0.916655	0.990828	0.872533	0.877523	0.957288	0.984962	0.955467
457	0.897624	0.934001	0.985319	0.885279	0.887454	0.957288	0.988722	0.959922
457.5	0.898026	0.945775	0.990828	0.885279	0.884143	0.957288	0.996241	0.959922
458	0.911516	0.940834	1.00001	0.885279	0.884143	0.96949	0.992481	0.973288
458.5	0.918462	0.941465	0.987155	0.898025	0.894074	0.963389	0.992481	0.973288
459	0.879603	0.958811	0.992664	0.898025	0.900695	0.963389	0.996241	0.977744
459.5	0.893093	0.948298	0.983482	0.885279	0.907315	0.963389	0.992481	0.973288
460	0.906583	0.943357	0.985319	0.885279	0.904005	0.96949	0.992481	0.977744
460.5	0.893898	0.932845	0.988992	0.910771	0.904005	0.963389	1	0.986654
461	0.920475	0.961334	0.988992	0.898025	0.910626	0.981692	1	0.977744
461.5	0.927422	0.967537	0.983482	0.898025	0.913936	0.981692	0.992481	0.982199
462	0.927824	0.934737	0.983482	0.910771	0.920556	0.975591	0.992481	0.982199
462.5	0.921683	0.97437	0.987155	0.898025	0.917246	0.987793	0.988722	0.973288
463	0.928629	0.969429	0.990828	0.923517	0.923867	0.981692	0.988722	0.977744
463.5	0.929032	0.964488	0.981646	0.936263	0.933798	0.987793	0.992481	0.986654
464	0.942522	0.965119	0.979809	0.936263	0.943728	0.987793	0.996241	0.99111
464.5	0.923294	0.976893	0.981646	0.936263	0.940418	0.987793	0.988722	0.995565
465	0.943327	0.983096	0.979809	0.923517	0.940418	0.987793	0.988722	0.99111
465.5	0.937186	0.972583	0.972464	0.898025	0.943728	0.975591	0.992481	0.99111
466	0.944132	0.967642	0.965118	0.898025	0.947039	0.999994	0.984962	1.00002
466.5	0.957622	0.979417	0.970627	0.923517	0.956969	1.0183	0.981203	0.982199
467	0.938394	0.974476	0.976137	0.936263	0.96028	1.0061	0.969925	0.982199
467.5	0.958428	0.991822	0.972464	0.936263	0.96359	1.0122	0.977444	0.99111
468	0.945743	1.0036	0.963282	0.923517	0.96359	0.993894	0.981203	0.99111
468.5	0.946146	0.970797	0.957773	0.923517	0.9669	0.981692	0.977444	0.995565
469	0.953092	0.982571	0.961445	0.961756	0.9669	1.0183	0.977444	1.00002
469.5	0.960038	0.994345	0.963282	0.961756	0.970211	1.0122	0.973684	0.99111
470	0.953897	1.00055	0.955936	0.961756	0.976831	1.0183	0.966165	0.99111
470.5	0.960843	0.97332	0.952263	0.974502	0.980141	1.0122	0.962406	0.99111
471	0.954702	0.996237	0.944918	0.94901	0.980141	1.0061	0.962406	0.99111
471.5	0.968192	0.996868	0.946754	0.961756	0.983452	0.999994	0.969925	0.995565
472	0.955507	0.991928	0.944918	0.961756	0.980141	1.0061	0.962406	0.995565
472.5	0.95591	0.992558	0.930226	0.936263	0.980141	1.0183	0.954887	0.995565
473	0.9694	0.998761	0.924717	0.961756	0.983452	1.0061	0.958647	1.00002
473.5	0.969803	0.988248	0.92839	0.987248	0.990072	0.999994	0.954887	0.986654
474	0.976749	1.00002	0.933899	0.974502	0.990072	0.999994	0.943609	0.995565
474.5	0.983695	0.98951	0.919208	0.961756	0.990072	1.0183	0.947368	0.99111
475	0.951379	0.990141	0.913699	0.94901	0.996693	1.0183	0.93985	0.99111
475.5	0.971413	0.9852	0.917371	0.94901	0.996693	1.0122	0.932331	0.977744
476	0.978359	0.991403	0.906353	0.94901	0.993382	0.999994	0.932331	0.977744
476.5	0.965675	1.00875	0.897171	0.961756	0.993382	0.999994	0.928571	0.982199
477	0.992252	0.992664	0.891662	0.961756	1	1.0061	0.928571	0.982199
477.5	0.979567	0.982152	0.889825	0.961756	0.993382	0.999994	0.917293	0.986654
478	0.966882	0.982783	0.893498	0.961756	0.993382	0.993894	0.917293	0.982199
478.5	1	0.983414	0.891662	0.94901	1.00331	0.993894	0.917293	0.982199
479	0.993862	0.989616	0.87697	0.94901	1	1.0122	0.898496	0.977744
479.5	0.955003	0.979104	0.865952	0.961756	0.996693	0.981692	0.890977	0.973288
480	0.968493	0.979735	0.869625	0.987248	1	0.999994	0.887218	0.977744
480.5	0.988526	0.991509	0.867788	0.999994	0.990072	0.999994	0.890977	0.964378
481	0.975842	0.969853	0.854933	0.974502	0.990072	1.0183	0.879699	0.964378
481.5	0.976244	0.998342	0.843915	0.987248	0.996693	1.0061	0.87218	0.964378
482	0.989734	0.959971	0.845751	0.987248	0.996693	0.999994	0.868421	0.964378
482.5	0.963962	0.966174	0.843915	0.987248	0.993382	0.987793	0.87218	0.955467
483	0.964365	0.972376	0.838406	0.987248	0.996693	0.999994	0.864662	0.959922
483.5	0.977855	0.967435	0.825551	0.987248	1	1.0061	0.860902	0.964378
484	0.984801	0.956923	0.818205	0.987248	1	0.987793	0.853383	0.955467
484.5	0.972116	0.963125	0.812696	0.987248	1	0.981692	0.834586	0.942101
485	0.979062	0.958185	0.812696	0.987248	0.996693	0.975591	0.830827	0.92428
485.5	0.946747	0.942101	0.799841	0.987248	0.996693	0.993894	0.827068	0.93319
486	0.960237	0.948303	0.792495	0.974502	0.993382	0.975591	0.823308	0.92428
486.5	0.941009	0.937791	0.78515	0.974502	0.993382	0.981692	0.823308	0.93319
487	0.92178	0.938421	0.779641	0.974502	0.990072	0.963389	0.81203	0.942101
487.5	0.954901	0.944624	0.783313	0.94901	0.976831	0.96949	0.81203	0.93319
488	0.981478	0.945255	0.768622	0.94901	0.983452	0.993894	0.804511	0.915369
488.5	0.949163	0.940314	0.761276	0.94901	0.980141	0.981692	0.793233	0.915369
489	0.949565	0.929802	0.753931	0.961756	0.970211	0.975591	0.785714	0.906458
489.5	0.956511	0.913717	0.744749	0.974502	0.976831	0.963389	0.766917	0.915369
490	0.930739	0.914348	0.737403	0.94901	0.973521	0.938985	0.770677	0.902003
490.5	0.944229	0.920551	0.73373	0.94901	0.9669	0.926784	0.766917	0.902003
491	0.938088	0.904467	0.731894	0.94901	0.973521	0.945086	0.75188	0.897548
491.5	0.938491	0.910669	0.728221	0.961756	0.983452	0.957288	0.74812	0.884182
492	0.951981	0.894585	0.71353	0.961756	0.970211	0.951187	0.740602	0.884182
492.5	0.932752	0.895216	0.711693	0.94901	0.96359	0.932884	0.725564	0.86636
493	0.906981	0.895847	0.70802	0.94901	0.96028	0.926784	0.721805	0.85745
493.5	0.927014	0.902049	0.698838	0.94901	0.956969	0.932884	0.710526	0.852994
494	0.894698	0.874822	0.68782	0.923517	0.950349	0.926784	0.714286	0.85745
494.5	0.888557	0.864309	0.680474	0.910771	0.943728	0.920683	0.706767	0.848539
495	0.915135	0.870512	0.676801	0.923517	0.933798	0.932884	0.691729	0.839628
495.5	0.889363	0.871143	0.665783	0.923517	0.930487	0.914582	0.68797	0.835173
496	0.909396	0.86063	0.658437	0.936263	0.933798	0.90238	0.680451	0.826262
496.5	0.883624	0.850118	0.652928	0.936263	0.927177	0.890178	0.676692	0.826262
497	0.89057	0.85632	0.638237	0.898025	0.927177	0.890178	0.661654	0.821807
497.5	0.884429	0.856951	0.638237	0.885279	0.923867	0.90238	0.665414	0.817352
498	0.84557	0.846439	0.632728	0.910771	0.917246	0.896279	0.657895	0.812896
498.5	0.865604	0.824783	0.619873	0.910771	0.910626	0.884077	0.642857	0.795075
499	0.866006	0.830985	0.607018	0.885279	0.904005	0.877976	0.62782	0.781709
499.5	0.859865	0.803758	0.610691	0.872533	0.900695	0.884077	0.616541	0.781709
500	0.840637	0.80996	0.612527	0.859786	0.897385	0.871875	0.620301	0.777253
500.5	0.86067	0.827306	0.592326	0.885279	0.890764	0.871875	0.609023	0.777253
501	0.854529	0.783364	0.588654	0.885279	0.887454	0.865774	0.605263	0.772798
501.5	0.848388	0.778423	0.581308	0.872533	0.887454	0.859674	0.593985	0.768343
502	0.835704	0.790197	0.573962	0.885279	0.880833	0.841371	0.590226	0.754977
502.5	0.849194	0.774113	0.562944	0.885279	0.880833	0.853573	0.575188	0.746066
503	0.823422	0.763601	0.557435	0.885279	0.874213	0.841371	0.567669	0.741611
503.5	0.823824	0.764232	0.546416	0.872533	0.867592	0.823068	0.56391	0.7327
504	0.824227	0.759291	0.53907	0.859786	0.857661	0.829169	0.56391	0.7327
504.5	0.804998	0.75435	0.535398	0.84704	0.854351	0.829169	0.545113	0.723789
505	0.805401	0.738266	0.51887	0.834294	0.847731	0.816967	0.537594	0.714879
505.5	0.79926	0.71661	0.517034	0.84704	0.8378	0.792564	0.537594	0.714879
506	0.799663	0.722813	0.504179	0.834294	0.831179	0.798664	0.526316	0.701513
506.5	0.800065	0.717872	0.509688	0.821548	0.817938	0.792564	0.522556	0.701513
507	0.761206	0.712931	0.491324	0.821548	0.821248	0.786463	0.507519	0.692602
507.5	0.768152	0.702418	0.49316	0.821548	0.821248	0.786463	0.507519	0.679236
508	0.775099	0.686334	0.483978	0.808802	0.811318	0.774261	0.5	0.679236
508.5	0.736239	0.686965	0.476632	0.796056	0.808007	0.762059	0.488722	0.679236
509	0.730098	0.682024	0.461941	0.796056	0.801387	0.774261	0.473684	0.661415
509.5	0.756675	0.682655	0.452759	0.796056	0.788146	0.786463	0.473684	0.656959
510	0.737447	0.655428	0.44725	0.796056	0.781525	0.743756	0.462406	0.652504
510.5	0.731306	0.66163	0.441741	0.808802	0.781525	0.755958	0.451128	0.634683
511	0.725165	0.645546	0.436231	0.808802	0.778215	0.749857	0.447368	0.621317
511.5	0.725568	0.640605	0.419704	0.783309	0.768284	0.719353	0.443609	0.621317
512	0.72597	0.646808	0.414194	0.783309	0.758353	0.725454	0.432331	0.616861
512.5	0.713286	0.625152	0.405012	0.770563	0.751733	0.725454	0.424812	0.607951
513	0.687514	0.631355	0.403176	0.770563	0.741802	0.725454	0.417293	0.603495
513.5	0.681372	0.609699	0.390321	0.783309	0.735181	0.707151	0.413534	0.603495
514	0.688319	0.61033	0.388485	0.770563	0.735181	0.688848	0.406015	0.594585
514.5	0.66909	0.622104	0.390321	0.757817	0.72194	0.670545	0.402256	0.590129
515	0.662949	0.594876	0.371957	0.757817	0.708699	0.664444	0.394737	0.585674
515.5	0.669896	0.578792	0.371957	0.757817	0.705389	0.670545	0.390977	0.585674
516	0.670298	0.573852	0.362775	0.745071	0.702079	0.664444	0.379699	0.567853
516.5	0.637983	0.574482	0.360939	0.745071	0.695458	0.658344	0.37594	0.558942
517	0.638385	0.558398	0.348084	0.732325	0.692148	0.652243	0.37218	0.554487
517.5	0.625701	0.559029	0.342574	0.706833	0.682217	0.646142	0.364662	0.545576
518	0.619559	0.554088	0.337065	0.706833	0.662355	0.652243	0.357143	0.536665
518.5	0.626506	0.532433	0.335229	0.694086	0.662355	0.652243	0.357143	0.541121
519	0.607277	0.538635	0.327883	0.668594	0.659045	0.627839	0.342105	0.53221
519.5	0.588049	0.533694	0.313192	0.68134	0.645804	0.621738	0.342105	0.523299
520	0.588452	0.512038	0.309519	0.668594	0.635873	0.615637	0.338346	0.509933
520.5	0.582311	0.512669	0.294828	0.655848	0.629253	0.597334	0.327068	0.505478
521	0.602344	0.5133	0.2985	0.668594	0.629253	0.591234	0.323308	0.501023
521.5	0.596203	0.502788	0.292991	0.668594	0.622632	0.585133	0.319549	0.487657
522	0.590062	0.492275	0.276464	0.668594	0.609391	0.579032	0.31203	0.492112
522.5	0.551203	0.476191	0.280136	0.655848	0.60277	0.579032	0.300752	0.483201
523	0.551605	0.487965	0.280136	0.655848	0.59615	0.542426	0.300752	0.460925
523.5	0.552008	0.483025	0.272791	0.643102	0.586219	0.56683	0.289474	0.460925
524	0.539323	0.450225	0.256263	0.617609	0.576288	0.554628	0.285714	0.456469
524.5	0.539726	0.462	0.250754	0.604863	0.569668	0.548527	0.278196	0.452014
525	0.520498	0.46263	0.247081	0.604863	0.566357	0.548527	0.274436	0.443103
525.5	0.514357	0.418688	0.248917	0.604863	0.556427	0.548527	0.263158	0.434193
526	0.514759	0.430462	0.241572	0.617609	0.549806	0.530224	0.266917	0.434193
526.5	0.488987	0.436665	0.230553	0.617609	0.543186	0.511922	0.259399	0.420827
527	0.495934	0.420581	0.234226	0.604863	0.536565	0.518023	0.24812	0.416371
527.5	0.509423	0.421211	0.223208	0.592117	0.533255	0.493619	0.255639	0.407461
528	0.490195	0.405127	0.214026	0.604863	0.523324	0.475316	0.24812	0.411916
528.5	0.470967	0.41133	0.208516	0.592117	0.506773	0.481417	0.244361	0.39855
529	0.491	0.400817	0.219535	0.566625	0.496842	0.487518	0.240601	0.403005
529.5	0.452141	0.368018	0.20668	0.566625	0.493531	0.487518	0.233083	0.394095
530	0.465631	0.390936	0.203007	0.553879	0.490221	0.463114	0.221805	0.385184
530.5	0.45949	0.380423	0.195661	0.541132	0.483601	0.444812	0.214286	0.385184
531	0.433718	0.364339	0.190152	0.502894	0.48029	0.438711	0.210526	0.362907
531.5	0.440664	0.370542	0.190152	0.51564	0.47367	0.450913	0.210526	0.362907
532	0.414892	0.365601	0.190152	0.528386	0.467049	0.450913	0.203008	0.353997
532.5	0.441469	0.343945	0.186479	0.51564	0.457118	0.43261	0.203008	0.358452
533	0.428785	0.361291	0.171788	0.51564	0.450498	0.426509	0.199248	0.349541
533.5	0.403013	0.350778	0.164442	0.51564	0.447188	0.408206	0.191729	0.340631
534	0.403415	0.329123	0.169952	0.502894	0.440567	0.396004	0.180451	0.336175
534.5	0.423449	0.324182	0.164442	0.464655	0.433947	0.408206	0.176692	0.327265
535	0.397677	0.319241	0.15526	0.464655	0.427326	0.402105	0.172932	0.309443
535.5	0.365361	0.3143	0.149751	0.477402	0.427326	0.414307	0.172932	0.309443
536	0.391939	0.292645	0.149751	0.451909	0.420705	0.377702	0.161654	0.296077
536.5	0.392341	0.30999	0.157097	0.451909	0.404154	0.389904	0.165414	0.313899
537	0.3862	0.282763	0.153424	0.464655	0.394223	0.377702	0.165414	0.304988
537.5	0.386603	0.283394	0.157097	0.451909	0.387603	0.383803	0.154135	0.291622
538	0.387005	0.30074	0.144242	0.439163	0.380982	0.3655	0.150376	0.291622
538.5	0.367777	0.262369	0.140569	0.451909	0.367741	0.347197	0.154135	0.287167
539	0.374723	0.263	0.140569	0.451909	0.35781	0.353298	0.154135	0.282711
539.5	0.355495	0.291489	0.13506	0.451909	0.3545	0.359399	0.146617	0.273801
540	0.34281	0.253118	0.142405	0.439163	0.344569	0.322794	0.135338	0.26489
540.5	0.3563	0.253749	0.138733	0.400925	0.344569	0.347197	0.131579	0.26489
541	0.343615	0.25438	0.125878	0.400925	0.337949	0.341096	0.12782	0.251524
541.5	0.324387	0.243867	0.127714	0.388179	0.334638	0.328894	0.12406	0.255979
542	0.311702	0.244498	0.125878	0.388179	0.331328	0.328894	0.120301	0.251524
542.5	0.318649	0.228414	0.122205	0.388179	0.321397	0.328894	0.120301	0.238158
543	0.332139	0.223473	0.111186	0.362686	0.314777	0.310592	0.112782	0.233703
543.5	0.299823	0.240819	0.111186	0.362686	0.311466	0.304491	0.112782	0.229247
544	0.293682	0.20802	0.10935	0.375432	0.308156	0.304491	0.112782	0.220337
544.5	0.294085	0.219794	0.113023	0.375432	0.298225	0.316693	0.109023	0.220337
545	0.287943	0.220425	0.113023	0.375432	0.291605	0.310592	0.109023	0.211426
545.5	0.281802	0.204341	0.111186	0.375432	0.281674	0.286188	0.105263	0.211426
546	0.275661	0.210543	0.100168	0.34994	0.271743	0.273986	0.101504	0.19806
546.5	0.276064	0.200031	0.100168	0.324448	0.271743	0.280087	0.0977444	0.202515
547	0.276467	0.189518	0.100168	0.337194	0.265123	0.286188	0.101504	0.206971
547.5	0.263782	0.179006	0.0928223	0.324448	0.261812	0.286188	0.0977444	0.19806
548	0.257641	0.185208	0.0891495	0.311702	0.258502	0.267885	0.093985	0.19806
548.5	0.264587	0.174696	0.0964951	0.311702	0.248571	0.273986	0.093985	0.19806
549	0.251902	0.180899	0.0964951	0.324448	0.248571	0.255684	0.093985	0.193605
549.5	0.252305	0.175958	0.0873131	0.324448	0.251882	0.261784	0.0902256	0.184694
550	0.252708	0.171017	0.0854767	0.311702	0.248571	0.267885	0.093985	0.189149
550.5	0.240023	0.166076	0.0873131	0.311702	0.238641	0.261784	0.0902256	0.184694
551	0.233882	0.166707	0.0854767	0.298955	0.22871	0.243482	0.0827068	0.166873
551.5	0.221197	0.145051	0.0762946	0.286209	0.222089	0.249583	0.0827068	0.171328
552	0.208513	0.151254	0.078131	0.273463	0.215469	0.219078	0.075188	0.162417
552.5	0.222002	0.140741	0.0689489	0.273463	0.215469	0.219078	0.0714286	0.157962
553	0.209318	0.130229	0.0726218	0.286209	0.208848	0.225179	0.0714286	0.153507
553.5	0.196633	0.158718	0.0762946	0.286209	0.192297	0.237381	0.0714286	0.157962
554	0.197036	0.137062	0.078131	0.273463	0.192297	0.225179	0.0676692	0.157962
554.5	0.210526	0.132121	0.0762946	0.273463	0.195607	0.219078	0.0639098	0.144596
555	0.197841	0.138324	0.0707854	0.260717	0.185676	0.212977	0.056391	0.140141
555.5	0.172069	0.12224	0.078131	0.260717	0.182366	0.194674	0.0601504	0.144596
556	0.198646	0.117299	0.0634397	0.260717	0.179056	0.200775	0.0639098	0.135685
556.5	0.192505	0.11793	0.0671125	0.235225	0.179056	0.200775	0.0601504	0.140141
557	0.173277	0.107417	0.0616033	0.235225	0.179056	0.194674	0.0601504	0.13123
557.5	0.173679	0.108048	0.0597669	0.209732	0.175745	0.194674	0.056391	0.140141
558	0.167538	0.103107	0.0634397	0.196986	0.165815	0.194674	0.0601504	0.126775
558.5	0.181028	0.0925949	0.0652761	0.209732	0.162504	0.194674	0.056391	0.13123
559	0.155256	0.0987974	0.0616033	0.209732	0.159194	0.170271	0.0526316	0.13123
559.5	0.155659	0.105	0.0524212	0.196986	0.152573	0.176372	0.056391	0.113409
560	0.169149	0.0833441	0.0597669	0.171494	0.142643	0.176372	0.056391	0.122319
560.5	0.143377	0.0895466	0.0542576	0.18424	0.136022	0.16417	0.0488722	0.117864
561	0.124149	0.0901774	0.046912	0.196986	0.142643	0.16417	0.0488722	0.113409
561.5	0.144182	0.079665	0.0542576	0.209732	0.142643	0.151968	0.0526316	0.108953
562	0.138041	0.102582	0.0542576	0.196986	0.136022	0.170271	0.0526316	0.104498
562.5	0.144987	0.0864984	0.0542576	0.171494	0.136022	0.170271	0.0488722	0.108953
563	0.138846	0.0704142	0.0450756	0.18424	0.132712	0.151968	0.0413534	0.100043
563.5	0.139249	0.0821884	0.0524212	0.18424	0.132712	0.151968	0.0451128	0.0955872
564	0.139651	0.0661043	0.0524212	0.158748	0.126091	0.16417	0.0413534	0.0955872
564.5	0.113879	0.0667351	0.0542576	0.171494	0.122781	0.151968	0.0338346	0.0822212
565	0.120826	0.0785093	0.0377299	0.18424	0.119471	0.139766	0.037594	0.0822212
565.5	0.121228	0.0624252	0.0395663	0.171494	0.122781	0.133665	0.0413534	0.0866765
566	0.121631	0.0574844	0.0414028	0.158748	0.122781	0.139766	0.037594	0.0866765
566.5	0.095859	0.0636869	0.0414028	0.158748	0.11616	0.133665	0.0338346	0.0822212
567	0.102805	0.0643177	0.046912	0.146001	0.10954	0.139766	0.0263158	0.0822212
567.5	0.109752	0.0593769	0.0450756	0.158748	0.10623	0.121464	0.0338346	0.0688552
568	0.110154	0.0544361	0.0487484	0.158748	0.10954	0.139766	0.0338346	0.0733105
568.5	0.0843821	0.0494953	0.046912	0.146001	0.10623	0.115363	0.0225564	0.0643998
569	0.110959	0.0779844	0.0414028	0.146001	0.0996091	0.115363	0.0225564	0.0643998
569.5	0.091731	0.0451853	0.0395663	0.146001	0.0962988	0.127564	0.0263158	0.0554892
570	0.0790463	0.0458161	0.0358935	0.133255	0.0962988	0.133665	0.0263158	0.0554892
570.5	0.0990799	0.0575903	0.0414028	0.120509	0.0962988	0.103161	0.018797	0.0688552
571	0.0994825	0.0526495	0.0414028	0.133255	0.0929885	0.115363	0.0300752	0.0688552
571.5	0.0802542	0.0254221	0.0414028	0.120509	0.0830577	0.109262	0.0263158	0.0599445
572	0.0872004	0.0539112	0.0377299	0.107763	0.086368	0.0970599	0.0225564	0.0643998
572.5	0.087603	0.0378271	0.0358935	0.107763	0.0830577	0.103161	0.018797	0.0643998
573	0.0880056	0.0328863	0.0414028	0.107763	0.0830577	0.121464	0.018797	0.0643998
573.5	0.0818646	0.0335171	0.0377299	0.107763	0.0830577	0.103161	0.0300752	0.0554892
574	0.0757235	0.0285763	0.0303843	0.120509	0.0797475	0.090959	0.0263158	0.0554892
574.5	0.0761262	0.0403504	0.0322207	0.120509	0.0764372	0.0848581	0.0225564	0.0599445
575	0.0634415	0.0242663	0.0377299	0.120509	0.0731269	0.0848581	0.0263158	0.0554892
575.5	0.0638441	0.0248972	0.0358935	0.107763	0.0665064	0.115363	0.0263158	0.0554892
576	0.0446158	0.025528	0.0377299	0.0950168	0.0698166	0.109262	0.018797	0.0599445
576.5	0.0450184	0.0205872	0.0340571	0.0950168	0.0698166	0.109262	0.0150376	0.0510338
577	0.0650519	0.0212181	0.0322207	0.120509	0.0698166	0.0970599	0.0225564	0.0465785
577.5	0.0589109	0.0274206	0.0322207	0.107763	0.0665064	0.0848581	0.0338346	0.0465785
578	0.0527698	0.0169081	0.0340571	0.107763	0.0665064	0.0848581	0.0225564	0.0465785
578.5	0.0335415	0.00639566	0.0285479	0.107763	0.0665064	0.109262	0.0150376	0.0332125
579	0.053575	0.0237415	0.0322207	0.0950168	0.0631961	0.0970599	0.0150376	0.0376678
579.5	0.067065	0.013229	0.0340571	0.0695245	0.0631961	0.090959	0.0150376	0.0376678
580	0.0478366	0.0250031	0.0322207	0.0695245	0.0665064	0.0787572	0.018797	0.0332125
580.5	0.0482393	0.025634	0.0267115	0.107763	0.0665064	0.0726563	0.018797	0.0421232
581	0.0617291	0.0206932	0.0340571	0.107763	0.0698166	0.0787572	0.0263158	0.0465785
581.5	0.0555881	0.0268957	0.0358935	0.120509	0.0631961	0.0726563	0.0263158	0.0510338
582	0.0429034	0.0275265	0.0358935	0.120509	0.0598858	0.0787572	0.0225564	0.0421232
582.5	0.0498497	0.0225857	0.0267115	0.107763	0.0565756	0.0848581	0.018797	0.0376678
583	0.0502523	0.0287882	0.0285479	0.107763	0.0466447	0.0665554	0.0225564	0.0332125
583.5	0.0637422	0.0182757	0.0212022	0.0950168	0.0466447	0.0787572	0.018797	0.0376678
584	0.0379702	0.0133349	0.0303843	0.0822707	0.0532653	0.0665554	0.0150376	0.0332125
584.5	0.0449165	0.0139658	0.0358935	0.0822707	0.0532653	0.0726563	0.0112782	0.0376678
585	0.0453191	0.0257399	0.0285479	0.0950168	0.0466447	0.0665554	0.0225564	0.0376678
585.5	0.0522653	0.00408419	0.0230386	0.0950168	0.0433345	0.0787572	0.0225564	0.0287572
586	0.0461243	0.0381449	0.024875	0.0822707	0.0400242	0.0787572	0.0150376	0.0287572
586.5	0.0399832	0.0109175	0.0322207	0.0695245	0.0367139	0.0726563	0.0112782	0.0332125
587	0.0469295	-0.00516659	0.024875	0.0695245	0.0400242	0.0665554	0.0150376	0.0332125
587.5	0.0342448	0.0177509	0.0267115	0.0567784	0.0466447	0.0726563	0.0150376	0.0243018
588	0.0215601	0.00166676	0.0377299	0.0567784	0.0433345	0.0604545	0.0150376	0.0243018
588.5	0.054681	-0.00327408	0.0322207	0.0822707	0.0367139	0.0726563	0.0112782	0.0287572
589	0.0485399	0.00292844	0.0267115	0.0950168	0.0334037	0.0787572	0.0112782	0.0243018
589.5	0.00313701	0.00355926	0.0285479	0.0822707	0.0367139	0.0665554	0.0150376	0.0332125
590	0.0362579	-0.00138153	0.0267115	0.0567784	0.0300934	0.0604545	0.018797	0.0287572
590.5	0.0366605	0.004821	0.024875	0.0440322	0.0334037	0.0482526	0.0112782	0.0287572
591	0.0305194	-0.000119837	0.0230386	0.031286	0.0400242	0.0482526	0.0150376	0.0243018
591.5	0.0243784	0.017226	0.024875	0.0440322	0.0367139	0.0543536	0.0150376	0.0198465
592	0.0116937	0.00114184	0.0267115	0.0567784	0.0334037	0.0665554	0.0075188	0.0153912
592.5	0.0317272	-0.0260855	0.0267115	0.0567784	0.0300934	0.0665554	0.0112782	0.0109358
593	0.0321298	0.00240355	0.0267115	0.0567784	0.0367139	0.0482526	0.0150376	0.0198465
593.5	0.0129015	0.00303439	0.0285479	0.0695245	0.0400242	0.0543536	0.018797	0.0287572
594	0.0263915	-0.00747807	0.0230386	0.0695245	0.0367139	0.0604545	0.0150376	0.0243018
594.5	0.026794	0.0154394	0.0193658	0.0822707	0.0334037	0.0604545	0.0150376	0.0243018
595	0.0271967	-0.000644717	0.0175294	0.0822707	0.0334037	0.0665554	0.018797	0.0243018
595.5	0.0275993	-1.38772e-05	0.0212022	0.0822707	0.0367139	0.0665554	0.0150376	0.0198465
596	0.0214582	0.000616976	0.0212022	0.0695245	0.0367139	0.0482526	0.0075188	0.0153912
596.5	0.0349481	0.00124783	0.0267115	0.0440322	0.0367139	0.0543536	0.0037594	0.0198465
597	0.0157198	-0.00369296	0.0285479	0.031286	0.0300934	0.0604545	0.0075188	0.0198465
597.5	0.0226661	-0.00306212	0.0322207	0.031286	0.0334037	0.0543536	0.0112782	0.0109358
598	0.016525	-0.00800292	0.0285479	0.031286	0.0267831	0.0543536	0.0112782	0.0153912
598.5	0.00384034	0.00934286	0.0138566	0.031286	0.0234728	0.0543536	0.0112782	0.0153912
599	0.0107866	-0.00116959	0.0230386	0.0440322	0.0267831	0.0665554	0.0112782	0.0153912
599.5	-0.00189811	-0.00611039	0.0267115	0.031286	0.0267831	0.0543536	0.018797	0.0153912
600	0.0246791	-0.00547953	0.0212022	0.00579371	0.0267831	0.0421517	0.0112782	0.0198465
600.5	0.038169	0.000722961	0.015693	0.0185399	0.0267831	0.0543536	0.0075188	0.0198465
601	0.00585336	-0.0209329	0.0285479	0.0440322	0.0267831	0.0421517	0.0150376	0.0153912
601.5	0.0127996	-0.0147303	0.0267115	0.0567784	0.0267831	0.0543536	0.0112782	0.0109358
602	0.0262895	-0.00852784	0.0212022	0.0695245	0.0300934	0.0543536	0.0075188	0.0198465
602.5	0.00706121	-0.00789695	0.0230386	0.0567784	0.0300934	0.0604545	0.0037594	0.0153912
603	0.0205511	0.00387718	0.0193658	0.0567784	0.0334037	0.0421517	0.0112782	0.0198465
603.5	0.0274974	0.0100797	0.0212022	0.0567784	0.0300934	0.0177481	0.0112782	0.0153912
604	0.0148127	-0.00600444	0.0303843	0.0440322	0.0267831	0.0360508	0.0112782	0.0198465
604.5	0.0217589	0.0057697	0.0212022	0.0567784	0.0201626	0.0482526	-7.9573e-10	0.0109358
605	0.0221615	-0.00474275	0.0212022	0.0567784	0.0234728	0.0543536	0.0112782	0.00202515
605.5	0.00947686	-0.00411191	0.015693	0.031286	0.0234728	0.0604545	0.0150376	0.0153912
606	0.0164231	0.00766223	0.0193658	0.0185399	0.0234728	0.0421517	0.0037594	0.00648049
606.5	0.0233694	-0.0195652	0.0193658	0.0185399	0.0267831	0.0299499	-7.9573e-10	0.00202515
607	0.0172283	-0.007791	0.0175294	0.031286	0.0234728	0.0360508	0.0112782	0.0153912
607.5	0.0176309	-0.00716021	0.0101837	0.031286	0.0168523	0.0604545	0.0150376	0.00648049
608	0.0114899	-0.0232443	0.0138566	0.031286	0.0168523	0.0421517	0.0150376	0.0109358
608.5	0.0249798	0.00524484	0.0212022	0.0440322	0.0234728	0.0360508	0.0112782	0.0153912
609	0.0122951	-0.00526761	0.0193658	0.0185399	0.0234728	0.0360508	0.0112782	0.0153912
609.5	0.00615405	-0.0102084	0.0175294	-0.00695245	0.0168523	0.0421517	0.0150376	0.0198465
610	1.30286e-05	-0.00400597	0.0175294	-0.00695245	0.0201626	0.0482526	0.0075188	0.0153912
610.5	0.0135029	-0.00894676	0.0175294	0.00579371	0.0234728	0.0421517	0.0037594	0.00648049
611	0.00736188	-0.0194592	0.0175294	0.0185399	0.0201626	0.0299499	0.0075188	0.00202515
611.5	-0.0118664	0.00345822	0.015693	0.0185399	0.013542	0.0421517	0.0150376	0.00648049
612	0.00162346	-0.0181975	0.0120202	0.031286	0.0168523	0.0421517	0.0112782	0.0109358
612.5	0.0151134	-0.0175667	0.0138566	0.0185399	0.0201626	0.0421517	0.0075188	0.0109358
613	0.0024287	-0.0113642	0.0212022	0.00579371	0.00692148	0.0421517	0.0075188	0.00202515
613.5	0.0159186	-0.0218766	0.0175294	0.0185399	0.0168523	0.0299499	0.0075188	0.00648049
614	0.00977754	-0.0156741	0.015693	0.031286	0.0267831	0.0482526	0.0075188	-0.00243018
614.5	0.00363649	0.00167163	0.015693	0.031286	0.0267831	0.0360508	-7.9573e-10	-0.00688552
615	-0.00250452	-0.0088408	0.0120202	0.0185399	0.0168523	0.0421517	-7.9573e-10	-0.00243018
615.5	-0.00210191	-0.0137816	0.0212022	0.0185399	0.013542	0.0299499	-7.9573e-10	0.00202515
616	0.011388	-0.00757911	0.0101837	0.0185399	0.0201626	0.0299499	-7.9573e-10	-0.00243018
616.5	0.0183342	-0.0125199	0.0046745	0.0185399	0.013542	0.0299499	-7.9573e-10	-0.00243018
617	-0.000894092	-0.0174607	0.0175294	0.0185399	0.013542	0.0421517	0.0075188	0.0109358
617.5	-0.000491491	-0.00568659	0.0175294	0.0185399	0.013542	0.0421517	0.018797	0.0153912
618	0.00645478	-0.016199	0.0193658	0.031286	0.0102317	0.0604545	0.0075188	0.0109358
618.5	0.00685736	-0.00999652	0.0120202	0.0185399	0.0102317	0.0421517	0.0037594	0.00202515
619	0.000716343	-0.00379403	0.0120202	0.00579371	0.0168523	0.0299499	0.0075188	0.0109358
619.5	-0.0054247	-0.0198781	0.0138566	0.00579371	0.0168523	0.0360508	0.0037594	0.00648049
620	0.0211525	-0.008104	0.0138566	-0.00695245	0.0234728	0.0482526	0.0075188	-0.00243018
620.5	0.00192416	-0.0241881	0.0138566	-0.00695245	0.0201626	0.0482526	0.0037594	-0.00243018
621	0.00887043	-0.0291289	0.0193658	0.0185399	0.013542	0.0299499	0.0075188	0.00648049
621.5	0.00927301	-0.00621144	0.0230386	0.031286	0.013542	0.023849	0.0075188	0.00202515
622	-0.00341165	-0.0222956	0.0212022	0.0185399	0.0201626	0.0360508	0.0075188	-0.00243018
622.5	-0.00955271	-0.0216648	0.0230386	0.00579371	0.0201626	0.0482526	0.0037594	0.00648049
623	-0.00260645	-0.0210339	0.0120202	0.00579371	0.013542	0.023849	0.0112782	0.00648049
623.5	0.0108835	-0.0204031	0.00834733	0.00579371	0.0168523	0.023849	0.0112782	0.00648049
624	0.0112861	-0.0142006	0.0138566	0.00579371	0.013542	0.0360508	0.0150376	0.0153912
624.5	0.00514504	-0.024713	0.015693	0.00579371	0.0102317	0.0482526	0.0112782	0.00648049
625	-0.00753965	-0.0129389	0.015693	-0.00695245	0.0168523	0.0482526	0.0112782	0.00648049
625.5	-0.000593394	-0.00673636	0.0138566	-0.00695245	0.0168523	0.0299499	0.0075188	-0.00243018
626	0.00635288	-0.0228205	0.0175294	0.00579371	0.0168523	0.0360508	0.0037594	0.00648049
626.5	0.000211823	-0.0221896	0.0212022	0.0185399	0.0168523	0.023849	0.0075188	0.00648049
627	0.0137017	-0.00484382	0.015693	0.031286	0.0201626	0.023849	0.0112782	-0.00243018
627.5	0.00756068	-0.00978464	0.0101837	0.0185399	0.0168523	0.0421517	0.0150376	0.00202515
628	0.00796331	-0.0202971	0.00834733	0.00579371	0.0168523	0.0360508	0.0075188	-0.00243018
628.5	0.00836589	-0.0140946	0.00651092	0.0185399	0.0201626	0.023849	0.0037594	0.00202515
629	-0.00431878	-0.00232046	0.0101837	0.0185399	0.013542	0.0177481	0.0112782	0.00648049
629.5	0.00917113	-0.0128329	0.0120202	0.0185399	0.013542	0.023849	0.0075188	0.00202515
630	0.0030301	-0.0233453	0.0101837	0.0185399	0.013542	0.0360508	0.0075188	0.00648049
630.5	0.01652	-0.00599958	0.00834733	0.00579371	0.00692148	0.023849	0.0037594	0.00648049
631	0.010379	-0.0220837	0.0193658	-0.00695245	0.00692148	0.00554628	0.0075188	-0.00243018
631.5	-0.00884938	-0.0103095	0.0175294	-0.00695245	0.013542	0.0299499	-7.9573e-10	0.00202515
632	0.0177278	-0.0208219	0.0138566	-0.0196986	0.013542	0.023849	-7.9573e-10	0.00202515
632.5	-0.00804418	-0.0201911	0.0101837	-0.0324448	0.00692148	0.0360508	0.0075188	-0.00243018
633	-0.00109791	-0.0139886	0.015693	-0.00695245	0.00692148	0.00554628	0.0037594	-0.00243018
633.5	0.0254793	-0.0245011	0.0175294	-0.00695245	0.013542	0.0421517	0.0112782	0.00202515
634	0.0127946	-0.00715532	0.015693	0.00579371	0.013542	0.0177481	0.0075188	0.00648049
634.5	0.00665355	0.0101905	0.015693	0.00579371	0.013542	0.0299499	-7.9573e-10	0.00648049
635	0.00705619	-0.0281802	0.0138566	-0.00695245	0.0201626	0.0177481	0.0112782	0.00202515
635.5	-0.0056285	-0.0164061	0.015693	0.00579371	0.0168523	0.023849	0.0075188	-0.00243018
636	0.014405	0.000939726	0.0230386	0.00579371	0.013542	0.0177481	0.0112782	-0.00243018
636.5	0.008264	-0.0318593	0.0101837	0.00579371	0.0168523	0.0177481	-7.9573e-10	0.00648049
637	0.00212296	-0.0145135	0.0101837	0.031286	0.0102317	0.023849	0.0112782	0.00648049
637.5	0.00906921	0.00283227	0.0101837	0.0185399	0.0102317	0.0299499	0.0112782	0.00202515
638	0.00947184	-0.0132518	0.00834733	-0.00695245	0.0102317	0.0177481	0.0037594	0.00648049
638.5	0.00987443	-0.00147766	0.0046745	-0.00695245	0.00361121	-0.000554628	0.0037594	0.00648049
639	0.010277	-0.0119902	0.0120202	0.00579371	0.00361121	0.0116472	0.0150376	-0.00243018
639.5	0.004136	-0.00578763	0.00651092	0.0185399	0.013542	0.023849	0.0075188	0.00202515
640	0.0176259	-0.0107284	0.0046745	0.0185399	0.013542	0.0360508	-7.9573e-10	0.00202515
640.5	-0.00814608	-0.0323842	0.0120202	0.00579371	0.0168523	0.0299499	0.0075188	0.0109358
641	-0.00774347	-0.0150384	0.00834733	-0.00695245	0.013542	0.00554628	0.0112782	0.00202515
641.5	0.0188337	-0.00883591	0.00834733	-0.0196986	0.00361121	0.0116472	0.0075188	-0.00688552
642	-0.00693823	-0.0193484	0.00834733	-0.00695245	0.013542	0.0177481	-7.9573e-10	-0.00243018
642.5	-0.00653564	-0.0131459	0.0101837	-0.00695245	0.013542	0.00554628	0.0037594	0.00648049
643	0.0134979	0.00419993	0.00651092	0.00579371	0.0102317	0.023849	0.0075188	0.00648049
643.5	0.000813213	-0.0230275	-0.00267115	0.0185399	0.0102317	0.023849	0.0037594	0.00648049
644	0.00121583	-0.0223966	0.00283809	0.0185399	0.0102317	0.0116472	0.0037594	0.00202515
644.5	-0.0049252	-0.0161941	0.0101837	0.00579371	0.00692148	0.0116472	0.0075188	-0.00688552
645	0.00856469	-0.0211349	0.00651092	0.00579371	0.0102317	0.0116472	-7.9573e-10	-0.00243018
645.5	0.0089673	-0.0205041	0.0101837	0.00579371	0.013542	0.023849	0.0037594	0.00202515
646	-0.00371738	-0.00315831	0.0120202	0.00579371	0.013542	0.0177481	0.0037594	0.00648049
646.5	0.00977251	-0.00252746	0.00834733	-0.00695245	0.0168523	0.0177481	-7.9573e-10	-0.00243018
647	0.0167188	-0.00746827	0.0120202	-0.00695245	0.013542	0.00554628	0.0037594	0.00648049
647.5	-0.00250954	-0.00683741	0.00834733	-0.00695245	0.013542	0.00554628	-7.9573e-10	-0.00688552
648	-0.00865057	-0.000634917	0.0120202	-0.00695245	0.013542	0.0116472	0.0037594	-0.0113409
648.5	0.0048393	-4.05049e-06	0.00834733	0.00579371	0.00692148	0.00554628	-7.9573e-10	-0.00688552
649	0.0117856	-0.0105165	0.00834733	0.0185399	0.00692148	0.00554628	-7.9573e-10	-0.00243018
649.5	0.00564452	-0.0154573	0.0101837	0.0185399	0.00692148	0.0177481	-0.0037594	-0.0113409
650	-0.000496502	-0.00925483	0.0101837	0.0185399	0.0102317	0.0177481	-0.0075188	-0.0113409
650.5	-0.0131812	-0.0141957	0.0101837	0.0185399	0.0102317	0.0421517	-7.9573e-10	-0.00243018
651	0.013396	-0.0302798	0.0101837	0.0185399	0.00692148	0.0116472	0.0150376	0.00648049
651.5	0.0203422	-0.012934	0.00834733	0.0185399	0.0102317	0.00554628	0.0075188	-0.00243018
652	0.0142012	-0.00673148	0.00834733	0.0185399	0.00692148	0.00554628	0.0075188	0.00648049
652.5	-0.00502712	-0.0228156	0.00651092	0.00579371	0.013542	0.0299499	0.0037594	0.0153912
653	0.00846281	0.00010188	0.0101837	0.00579371	0.013542	0.023849	0.0075188	0.00202515
653.5	0.00886539	-0.0271255	0.0120202	0.0185399	0.013542	0.0116472	0.0037594	0.00202515
654	0.00272436	-0.0153514	0.00834733	0.00579371	0.013542	0.023849	-7.9573e-10	0.00648049
654.5	0.00967062	-0.0147205	0.0101837	0.00579371	0.013542	0.0116472	-0.0037594	0.00202515
655	-0.00301405	-0.0140897	0.00651092	-0.00695245	0.013542	0.023849	-7.9573e-10	0.00648049
655.5	0.0301068	-0.0134589	-0.000834733	-0.0196986	0.0102317	0.0177481	0.0075188	0.00648049
656	0.0239657	-0.012828	0.00100168	-0.0196986	0.00692148	-0.000554628	0.0075188	0.00648049
656.5	0.011281	-0.0121971	0.0138566	-0.00695245	0.00692148	-0.00665554	0.0037594	0.0109358
657	0.0247709	-0.0227096	0.00651092	0.00579371	0.00692148	-0.0127564	0.0112782	-0.00243018
657.5	0.0186299	-0.0276504	0.0046745	-0.00695245	0.00692148	-0.000554628	0.0112782	0.0109358
658	0.00594523	-0.0158763	0.0046745	-0.00695245	0.0102317	0.00554628	0.0075188	0.00648049
658.5	0.0128915	-0.00967378	0.00651092	0.00579371	0.0102317	0.0177481	-7.9573e-10	0.00648049
659	0.0263814	-0.0146146	0.00834733	0.00579371	0.0102317	0.0177481	-7.9573e-10	0.00648049
659.5	0.000609406	-0.0139837	0.00283809	0.00579371	0.00692148	0.023849	-7.9573e-10	0.00202515
660	0.0140993	-0.0189245	0.00100168	0.00579371	0.00692148	0.023849	0.0037594	0.00202515
660.5	0.00141463	-0.0182937	0.00834733	0.00579371	0.00692148	0.0116472	-7.9573e-10	-0.00243018
661	0.0214482	-0.00651954	0.0046745	0.00579371	0.00361121	0.0177481	0.0037594	-0.00243018
661.5	0.00221985	-0.00588868	-0.00450756	0.00579371	0.0102317	0.0177481	0.0075188	0.00648049
662	0.0157097	-0.0108295	0.00100168	0.00579371	0.0102317	0.00554628	0.0037594	0.00648049
662.5	0.022656	0.000944639	0.0046745	0.00579371	0.0102317	-0.000554628	0.0112782	0.00202515
663	0.00342768	-0.0207111	0.0046745	0.0185399	0.0102317	-0.00665554	0.0075188	0.0109358
663.5	0.00383028	-0.00336534	0.0046745	0.00579371	0.00692148	0.0116472	0.0112782	0.00202515
664	0.0173202	-0.00273447	-0.00450756	0.0185399	0.00692148	0.023849	0.0037594	0.00648049
664.5	-0.00190814	-0.00210362	0.00283809	0.0185399	0.00692148	0.00554628	0.0037594	0.00648049
665	0.0246691	0.00967051	0.00100168	0.00579371	0.0102317	0.0116472	-7.9573e-10	0.0109358
665.5	0.00544072	-0.0119852	0.0046745	0.00579371	0.0102317	0.0116472	0.0037594	-0.00688552
666	0.0254743	-0.0113544	0.0046745	0.00579371	0.013542	-0.000554628	0.0037594	0.00202515
666.5	0.0127896	-0.0218669	0.00100168	-0.00695245	0.0168523	0.0116472	-7.9573e-10	0.00648049
667	0.00664855	-0.00452107	0.00100168	0.00579371	0.00692148	0.00554628	0.0037594	-0.00243018
667.5	0.0201384	0.0072531	0.0120202	0.00579371	0.00361121	-0.000554628	0.0037594	-0.00243018
668	0.0205411	0.00231229	0.0101837	0.0185399	0.0102317	0.00554628	-0.0037594	-0.00688552
668.5	0.0209437	-0.0193435	0.0046745	0.0185399	0.00361121	0.00554628	-7.9573e-10	-0.00688552
669	0.00171533	-0.0187126	0.0046745	0.0185399	0.00692148	-0.00665554	-7.9573e-10	-0.00243018
669.5	0.00866159	-0.00136682	0.00651092	0.0185399	0.0102317	-0.00665554	0.0037594	-0.00243018
670	0.00906421	-0.0118793	0.00100168	0.0185399	0.00692148	0.00554628	0.0037594	-0.00688552
670.5	0.0225541	-0.00567681	0.00283809	0.0185399	0.000300934	-0.000554628	0.0037594	0.00202515
671	0.0164131	0.00609737	0.00100168	0.0185399	0.00692148	0.0177481	0.0075188	0.00648049
671.5	0.010272	-0.00441509	0.0046745	0.0185399	0.00692148	-0.0188574	0.0075188	-0.00243018
672	0.0237619	-0.0149276	0.00834733	-0.00695245	0.0102317	-0.000554628	0.0037594	0.0109358
672.5	0.0110772	-0.0142967	0.00283809	-0.0196986	0.013542	-0.00665554	-0.0037594	-0.00243018
673	0.0114799	-0.00252257	-0.000834733	-0.0196986	0.0168523	0.00554628	-7.9573e-10	0.00202515
673.5	0.00533882	-0.00189174	-0.00450756	-0.0196986	0.013542	0.0299499	0.0075188	0.00648049
674	-0.000802227	-0.0179758	0.0046745	0.00579371	0.0102317	0.0116472	0.0112782	0.00202515
674.5	0.0192313	-0.0117733	0.0046745	0.00579371	0.00692148	0.00554628	-0.0037594	-0.00243018
675	2.99075e-06	8.10957e-07	0.00651092	0.00579371	0.00692148	-0.000554628	-7.9573e-10	0.00202515
675.5	0.00694923	0.0062033	0.00100168	0.00579371	0.00692148	-0.00665554	0.0075188	-0.00243018
676	0.0204391	0.00126252	-0.00267115	0.00579371	0.00692148	0.00554628	0.0037594	0.00648049
676.5	0.0142981	0.00746501	0.00283809	0.00579371	0.00361121	0.023849	-7.9573e-10	-0.00243018
677	0.00815708	-0.00861911	0.00100168	0.00579371	0.00361121	0.023849	-7.9573e-10	0.00648049
677.5	0.00201603	-0.0135599	-0.000834733	0.00579371	0.000300934	-0.000554628	0.0037594	-0.00243018
678	0.0089623	0.00378591	-0.00818038	0.0185399	0.00361121	-0.00665554	0.0037594	-0.00688552
678.5	0.0159085	-0.0122982	-0.00267115	0.031286	0.00361121	0.0177481	-0.0075188	0.00202515
679	0.00976752	-0.017239	0.0046745	0.0185399	0.00361121	0.00554628	0.0037594	0.00648049
679.5	0.0167138	0.00567844	0.00100168	0.00579371	0.013542	-0.000554628	0.0037594	-0.00243018
680	0.02366	-0.0104057	0.00283809	0.00579371	0.013542	0.0177481	0.0075188	0.00202515
680.5	0.017519	-0.00420318	0.0046745	0.00579371	0.00692148	0.023849	0.0075188	0.00202515
681	-0.00170934	0.00757098	0.00283809	-0.00695245	0.00692148	0.023849	0.0075188	-0.00243018
681.5	-0.00785037	-0.0029415	0.00100168	0.00579371	0.00692148	0.023849	0.0075188	0.00648049
682	-0.000904138	-0.0078823	-0.00634397	0.0185399	0.00692148	-0.000554628	0.0075188	-0.00243018
682.5	-0.000501514	-0.0128231	-0.000834733	0.0185399	0.00692148	0.0116472	0.0037594	-0.00243018
683	0.00644475	-0.00104896	0.00651092	0.031286	0.00361121	0.00554628	0.0037594	-0.00688552
683.5	0.013391	-0.00598976	0.00283809	0.0185399	0.00692148	0.023849	0.0075188	-0.00688552
684	0.0203373	-0.0165022	-0.00267115	0.00579371	0.00361121	0.00554628	0.0037594	0.00648049
684.5	0.00765256	-0.0158714	0.00283809	-0.00695245	0.00361121	-0.000554628	-7.9573e-10	0.00202515
685	0.0145988	0.00147441	0.00100168	-0.0196986	0.00361121	-0.000554628	0.0037594	0.00648049
685.5	0.0215451	0.00210527	0.00100168	-0.00695245	0.00361121	-0.00665554	0.0112782	0.0109358
686	0.0219477	-0.00283553	0.0046745	0.00579371	0.00692148	0.0299499	0.0112782	0.00648049
686.5	0.0158066	0.00336695	-0.00818038	0.00579371	0.00361121	0.023849	0.0112782	0.00202515
687	-0.00342169	-0.0182888	-0.00634397	0.031286	0.000300934	-0.000554628	-7.9573e-10	-0.00243018
687.5	0.0231555	0.00462864	0.00651092	0.031286	-0.00300934	-0.0188574	-0.0075188	0.00648049
688	0.0104708	-0.0170271	0.0046745	0.0185399	0.00692148	-0.00665554	-7.9573e-10	-0.00688552
688.5	0.0305044	-0.0163963	-0.000834733	0.00579371	0.00361121	0.00554628	-7.9573e-10	-0.00688552
689	0.00473238	-0.0101938	-0.00450756	0.00579371	0.00692148	0.0116472	-0.0075188	-0.00243018
689.5	0.0247659	-0.00956292	0.00100168	-0.00695245	0.0102317	0.00554628	0.0037594	-0.00688552
690	0.0120813	-0.0200754	0.00651092	0.00579371	0.00361121	0.0116472	0.0037594	-0.00688552
690.5	0.0190275	-0.00272957	0.00283809	-0.00695245	0.00361121	0.00554628	0.0037594	-0.00243018
691	0.0194301	-0.00209873	0.00834733	0.00579371	0.00692148	-0.00665554	-7.9573e-10	0.00202515
691.5	0.0198327	-0.0126112	0.00651092	0.0185399	0.00692148	-0.00665554	-0.0075188	-0.00243018
692	0.00714805	-0.0064087	0.00100168	0.0185399	0.00692148	-0.00665554	-7.9573e-10	-0.00243018
692.5	0.0337252	0.00536546	0.00283809	0.00579371	0.00692148	0.0299499	-7.9573e-10	-0.00243018
693	0.00140963	-0.00514702	0.00100168	0.00579371	0.00361121	0.0116472	-0.0075188	-0.00243018
693.5	0.0148995	0.00105549	-0.00267115	0.0185399	0.00361121	-0.000554628	-0.0112782	-0.00688552
694	0.0153021	0.00168635	-0.00267115	0.0185399	0.00361121	-0.00665554	-7.9573e-10	-0.00243018
694.5	0.00916107	0.00788885	-0.000834733	0.00579371	0.00692148	0.00554628	-7.9573e-10	-0.00243018
695	0.022651	-0.00819527	0.00283809	0.0185399	0.00692148	0.0116472	-7.9573e-10	-0.0113409
695.5	0.00342267	-0.00199278	-0.00450756	0.031286	0.00361121	-0.000554628	-7.9573e-10	-0.00243018
696	0.0169126	-0.00693357	0.0046745	0.00579371	0.00361121	0.00554628	-7.9573e-10	0.00648049
696.5	0.0304025	0.0104122	-0.000834733	-0.00695245	0.0102317	-0.0188574	-7.9573e-10	-0.00243018
697	0.0111741	0.0110431	-0.00450756	-0.00695245	0.0102317	-0.0127564	-0.0037594	-0.00243018
697.5	0.0115767	0.000530609	0.00100168	0.00579371	0.0102317	0.00554628	-0.0075188	0.00202515
698	0.0316103	0.00116143	0.00283809	0.00579371	0.00692148	0.00554628	-0.0075188	-0.00688552
698.5	0.0189256	0.00736394	0.0046745	0.00579371	0.000300934	0.00554628	0.0037594	0.00202515
699	0.0193282	0.0135664	-0.00450756	-0.00695245	-0.00631961	0.00554628	0.0037594	0.00202515
699.5	0.0197308	0.00862566	-0.000834733	-0.00695245	-0.00631961	-0.00665554	-7.9573e-10	0.00202515
700	0.0201334	-0.00745848	0.00100168	-0.00695245	-0.00631961	-0.00665554	-7.9573e-10	-0.00243018

## Sheet: reporter assay1
Time (sec)	mock		gray bichir Opn4m		Siberian sturgeon Opn4m1		medaka Opn4m1		medaka Opn4m2		medaka Opn4m3		medaka Opn4x1		medaka Opn4x2
	1	2	1	2	1	2	1	2	1	2	1	2	1	2	1	2
1	0.979423	0.990847	1.02163	0.985221	1.00691	1.01027	0.973248	1.04069	0.987897	1.00736	1.00016	0.985899	0.984616	0.994853	0.978392	1.01175
2	1.03873	1.0145	0.994961	0.956237	0.979874	1.01353	1.01491	1.00383	0.963303	1.00298	1.01166	1.00137	1.01656	1.01585	0.991179	0.999818
3	1.03813	0.992647	0.988892	1.01243	0.98895	0.964594	0.998322	1.02349	1.00917	1.03159	1.00351	0.992969	1.00954	0.996539	1.01417	0.997593
4	0.978824	1.00447	1.00324	0.999159	0.998421	1.01779	1.02995	1.00119	1.00448	0.986335	1.00016	1.00231	1.0071	1.01106	0.979829	0.992941
5	1.01387	0.999846	1.02641	0.987876	1.0144	0.999064	1.00893	0.992768	0.977396	0.966772	1.00045	0.970156	1.0051	1.01521	0.991897	1.00326
6	0.986911	1.00602	1.01446	1.02261	0.994475	1.0019	1.00584	1.00277	1.01194	0.96648	0.982981	1.00444	0.992638	0.979167	1.01991	0.994963
7	1.00638	1.00036	0.984846	0.996504	0.997238	0.994383	0.989257	0.992417	1.02824	1.03451	1.0022	1.03233	1.00367	1.01184	1.02135	1.00892
8	0.972534	0.997018	1.00765	0.998496	1.01559	0.999064	1.00893	1.00646	0.980712	1.03422	1.00526	0.992035	0.983327	0.996668	1.01273	0.996379
9	1.00099	1.01579	0.971604	1.00712	0.993686	0.985162	0.991186	0.961174	1.01857	0.990131	1.01137	1.02032	0.98963	0.987334	1.00555	1.03178
10	0.984215	0.978507	0.986317	1.03434	1.01046	1.01424	0.97942	0.975216	1.01829	0.979619	0.982253	0.998172	1.00782	0.991483	0.985001	0.9626
11
12
13
14
15
16	5.25294	4.28939	76.6773	117.475	34.5359	42.5714	140.671	131.935	157.985	127.239	120.175	165.133	76.0373	92.3205	137.606	187.467
17	4.74736	3.83741	66.5026	100.412	29.9343	36.7305	120.806	114.284	134.279	108.641	105.835	147.382	66.0657	80.0646	120.168	162.792
18	4.31545	3.42889	58.4711	86.0315	25.8834	31.9068	104.154	99.4759	114.26	92.8898	93.5394	129.769	57.4055	69.0757	105.058	142.192
19	3.97041	3.14762	51.0922	73.8526	22.4803	27.7709	89.7905	86.215	97.3055	79.8426	82.8923	114.264	50.3718	60.418	91.8621	123.768
20	3.74337	2.93475	44.8142	63.7995	19.6628	24.2611	77.5796	74.7994	83.038	68.1059	73.5448	101.331	44.0274	52.7241	81.0216	108.475
21	3.59901	2.77355	39.3666	54.8465	17.1865	21.1335	66.9389	65.1843	70.498	58.6072	65.287	89.8777	38.6484	46.1946	71.6171	95.2542
22	3.34711	2.62495	34.4575	47.4541	15.116	18.5857	57.6352	56.5537	60.0423	50.2753	58.0496	79.7829	34.1284	40.5961	63.1383	83.758
23	3.18747	2.49486	30.5422	41.0509	13.1348	16.1969	49.9562	49.0204	51.4817	43.0761	51.5321	70.6594	29.9903	35.67	55.7159	73.5007
24	3.04969	2.39536	26.9513	35.7363	11.5951	14.136	43.2766	42.5563	43.9494	36.8278	45.8426	62.6072	26.4393	31.5274	49.2427	64.9819
25	2.9796	2.32338	23.6755	31.0757	10.1352	12.4084	37.1391	37.0988	37.8396	32.022	40.9558	55.6202	23.5503	27.8495	43.869	57.236
26	2.83254	2.18223	21.0777	27.0381	9.00513	10.832	32.3523	32.2648	32.3173	27.3704	36.208	49.2912	20.7431	24.5535	38.6169	50.643
27	2.73939	2.03106	18.6413	23.6789	7.97889	9.60423	27.8774	28.0655	27.7448	23.995	32.3871	43.8106	18.4155	21.7386	34.3736	44.6482
28	2.68098	1.99943	16.6149	20.8297	7.10695	8.38884	24.17	24.423	23.8977	20.8059	28.9278	38.8409	16.3095	19.2403	30.5793	39.6205
29	2.55129	1.92642	14.6193	18.3121	6.25099	7.4007	20.9181	21.1351	20.6328	17.9137	25.692	34.5781	14.6453	17.123	27.1503	35.3118
30	2.42549	1.86986	13.0524	16.1005	5.54006	6.51597	18.37	18.4975	17.8573	15.8225	23.2127	30.8552	13.1325	15.2888	24.3232	31.354
31	2.38296	1.74311	11.7661	14.4712	4.81176	5.75635	15.8391	16.1328	15.3791	13.6355	20.7729	27.3902	11.5791	13.702	21.8398	27.6972
32	2.35271	1.71946	10.5085	12.707	4.40746	5.05589	13.7447	14.1777	13.4663	12.0839	18.6622	24.7422	10.5201	12.1888	19.4961	24.6302
33	2.16821	1.70866	9.50509	11.1855	3.85024	4.49132	11.9774	12.4616	11.7586	10.5396	16.7908	21.9789	9.4736	10.8495	17.3841	22.0656
34	2.13706	1.63333	8.52761	10.1644	3.51066	4.02746	10.5306	10.9996	10.317	9.34974	15.111	19.709	8.4284	9.77365	15.5576	19.7124
35	2.1134	1.55672	7.64501	9.09509	3.14641	3.61893	9.35368	9.71425	8.9176	8.39903	13.5958	17.7154	7.65004	8.79461	14.1081	17.5985
36	1.99	1.50607	6.94119	8.3944	2.88062	3.26302	8.18794	8.6862	7.98967	7.46029	12.2948	15.978	6.94173	7.95403	12.6746	15.8955
37	1.97173	1.42868	6.39074	7.46958	2.60616	2.93378	7.2199	7.62971	7.15956	6.54316	11.2835	14.3596	6.26866	7.20601	11.491	14.1526
38	1.99089	1.41043	5.77776	6.70185	2.37451	2.62199	6.46016	6.88268	6.31397	5.93173	10.2877	12.9988	5.73352	6.55302	10.3425	12.832
39	1.90763	1.37289	5.28782	6.19076	2.16042	2.35361	5.66513	6.07597	5.82486	5.28819	9.48056	11.8759	5.22402	5.88641	9.41282	11.573
40	1.78722	1.395	4.82179	5.68742	2.0148	2.16324	5.14398	5.47023	5.01188	4.83765	8.70838	10.7584	4.82296	5.4166	8.49822	10.3619
41	1.80999	1.32764	4.46243	5.22479	1.84057	1.97628	4.6317	4.98631	4.56035	4.39121	7.95149	9.8886	4.32292	4.9508	7.80401	9.50161
42	1.68838	1.3009	4.08136	4.88517	1.66713	1.8462	4.24615	4.53503	4.07925	4.07673	7.38692	9.0133	4.02183	4.48306	7.10218	8.51393
43	1.65004	1.28676	3.7906	4.50595	1.60458	1.65031	3.76724	4.05445	3.79048	3.69043	6.804	8.21978	3.711	4.14302	6.53339	7.74672
44	1.59763	1.22223	3.54839	4.26722	1.4927	1.55399	3.51901	3.73499	3.48292	3.39494	6.30872	7.67253	3.40419	3.79455	5.86949	7.11928
45	1.59433	1.18624	3.27638	4.02828	1.36977	1.44093	3.2567	3.46451	3.09882	3.13741	5.91274	7.01149	3.19764	3.56029	5.4777	6.57942
46	1.56258	1.18444	2.99757	3.90924	1.28256	1.38079	2.95446	3.16541	2.93357	2.85097	5.50772	6.58911	2.96617	3.28584	5.04957	6.00417
47	1.53473	1.13534	2.83003	3.84729	1.25927	1.25099	2.7585	2.97146	2.62767	2.68483	5.25514	6.07708	2.72725	3.0403	4.67717	5.55412
48	1.53054	1.10346	2.60584	3.60835	1.18903	1.16957	2.52763	2.79014	2.45358	2.49153	4.83236	5.70087	2.59318	2.85738	4.35176	5.07919
49	1.45955	1.07466	2.49513	3.4933	1.10635	1.12219	2.37526	2.58232	2.2267	2.37036	4.52547	5.2905	2.4306	2.67744	3.9933	4.70054
50	1.44637	1.07132	2.36105	3.33156	1.044	1.08049	2.22887	2.42874	2.16923	2.1794	4.3087	4.97805	2.28063	2.50515	3.7597	4.31441
51	1.35412	1.0343	2.23618	3.1143	1.02585	1.03751	2.06492	2.26901	1.98519	2.05822	3.98288	4.71951	2.1182	2.39107	3.47379	4.05712
52	1.35352	1.00627	2.11572	2.94017	0.942976	0.965587	1.95113	2.1658	1.79728	1.98639	3.88403	4.40693	2.01206	2.2088	3.21131	3.80873
53	1.3029	0.955111	2.04252	2.78442	0.936661	0.938635	1.8489	2.04241	1.76799	1.84566	3.76567	4.17733	1.92268	2.10042	3.05888	3.48976
54	1.26456	0.943285	1.96417	2.63751	0.911405	0.867141	1.74147	1.88303	1.65469	1.822	3.47508	3.95373	1.8131	1.97869	2.86205	3.29598
55	1.28254	0.96668	1.83084	2.42843	0.876283	0.856219	1.673	1.78544	1.56848	1.702	3.38744	3.70279	1.73447	1.9057	2.66996	3.084
56	1.28074	0.922974	1.77493	2.35342	0.829716	0.843878	1.56808	1.72664	1.52288	1.67338	3.20808	3.55244	1.64322	1.76543	2.53362	2.89508
57	1.20017	0.935829	1.6392	2.23616	0.820245	0.806287	1.50539	1.63694	1.45242	1.50111	3.1168	3.40262	1.50743	1.7045	2.43722	2.74116
58	1.20736	0.860757	1.59654	2.07841	0.790845	0.778484	1.45968	1.54743	1.42119	1.47016	2.99873	3.23772	1.48466	1.60195	2.2753	2.62728
59	1.16183	0.84893	1.54247	1.98703	0.789266	0.76671	1.41281	1.52443	1.37311	1.38052	2.88227	3.12126	1.42679	1.53415	2.15246	2.3973
60	1.12379	0.855101	1.47791	1.89123	0.736385	0.767278	1.33045	1.40297	1.25263	1.36621	2.80846	3.01159	1.35804	1.50187	2.07201	2.26764

## Sheet: reporter assay2 (spotted gar)
Time (sec)	mock		spotted gar Opn4m1 CT		spotted gar Opn4m1 FL-1D4		spotted gar Opn4m1 CT-no1D4		spotted gar Opn4m2 CT		spotted gar Opn4m2 FL-1D4		spotted gar Opn4m2 CT-no1D4		spotted gar Opn4xCT		spotted gar Opn4x FL-1D4		spotted gar Opn4xCT-no1D4
	1	2	1	2	1	2	1	2	1	2	1	2	1	2	1	2	1	2	1	2
1	0.994384	0.993217	0.977174	0.978645	1.03695	0.994713	1.00211	1.00356	1.01343	1.02096	1.01762	1.02543	1.00518	1.02717	0.997441	1.00036	0.998469	0.991474	1.03003	1.01437
2	0.983221	1.0443	0.997536	1.00518	0.970261	0.994296	1.00196	1.00284	1.0015	1.00429	1.00208	0.975912	0.995443	1.00703	0.986938	0.994945	0.990748	0.992202	1.04008	0.978816
3	1.00241	1.01134	1.0293	0.993097	0.989974	0.991244	0.993816	0.999271	1.0227	1.00279	1.00523	0.990525	1.00153	0.994486	0.974957	1.00102	0.992509	0.995719	1.02113	0.991798
4	1.00328	1.00771	1.00996	0.995255	1.00168	1.01123	0.989902	1.00342	1.00759	0.994835	0.993455	1.00641	0.982224	1.00324	0.986347	1.02186	0.994947	0.985895	1.00276	1.00699
5	1.01863	0.976822	0.982468	1.01122	0.992438	1.0122	1.00791	1.00627	0.984002	1.0139	0.985563	0.989249	1.01301	0.978308	0.977176	1.00348	1.01405	0.97692	1.02357	1.00552
6	0.999267	0.979411	1.0293	0.995686	0.998907	0.983611	0.999765	1.01128	0.993943	0.993484	0.985442	1.00456	0.985876	0.991845	0.969779	0.995765	0.976254	1.01064	0.993569	1.00035
7	0.99543	1.01997	0.985115	0.996333	0.977345	1.00359	0.998826	0.961827	1.00388	1.00309	0.998434	1.01465	1.00953	0.997458	1.02081	1.02186	0.992374	1.00421	0.958397	1.00434
8	0.989325	0.987177	0.972287	0.998274	1.02047	0.988884	0.999139	0.975833	1.00521	0.990181	0.995277	0.976028	0.999617	1.02767	1.01105	0.980009	1.00768	0.998508	0.979787	1.00434
9	0.991942	1.01151	0.984504	1.02912	1.00953	1.00026	1.0162	1.01371	1.01104	0.990031	1.01458	1.0092	0.996139	0.98293	1.04522	0.998556	1.01445	1.00954	0.974619	1.00227
10	1.02212	0.968538	1.03236	0.997196	1.00245	1.01997	0.990372	1.02199	0.956698	0.986427	1.00232	1.00804	1.01145	0.989864	1.03028	0.982143	1.01852	1.03489	0.976054	0.991208
11
12
13
14
15
16	6.15834	5.48073	63.3245	54.9336	35.6471	46.9831	80.3864	21.2171	49.859	54.4921	61.7663	44.447	35.89	29.9506	89.7055	74.1881	72.1675	77.3404	45.8535	49.5791
17	5.5053	4.8577	55.0777	47.4696	27.4367	36.4042	70.2766	18.6073	42.924	47.1273	49.9941	35.7704	31.1369	26.0394	75.782	62.9458	57.427	60.9599	39.0585	42.1901
18	4.83011	4.39915	47.8622	41.3842	21.3115	28.2745	62.0232	16.2966	37.3837	40.8282	40.5729	28.9649	26.7893	22.6487	64.2193	53.5644	45.9072	48.3401	33.285	35.7111
19	4.4954	3.9563	41.9877	35.7612	16.7164	22.1265	54.9472	14.3532	32.3803	35.5723	32.987	23.4822	23.2224	19.8757	54.7436	45.4349	36.9755	38.4573	28.7522	30.3849
20	4.13574	3.72366	36.727	31.2519	13.1966	17.5925	48.7051	12.7437	28.3229	30.7312	26.9016	19.3674	20.287	17.3196	46.4222	38.9054	29.7942	30.7661	24.5488	26.0749
21	3.8966	3.51656	32.2117	27.3147	10.7628	14.2103	43.2492	11.322	24.4203	26.8401	22.3937	15.8017	17.6484	15.2143	39.8414	32.9382	24.2465	24.782	21.3431	22.2105
22	3.63043	3.31136	28.3664	24.0164	8.72249	11.4267	38.5567	10.0046	21.2771	23.0648	18.447	13.1292	15.3731	13.4137	34.0353	28.2035	19.7498	20.0868	18.2915	19.2357
23	3.50694	3.16104	25.161	21.2129	7.25339	9.62254	34.1819	8.93413	18.5555	20.1581	15.2593	10.9949	13.6008	11.7499	29.2117	24.1623	16.2452	16.4402	15.7831	16.4217
24	3.34072	2.95566	22.2718	18.495	6.12712	7.96436	30.4512	8.02232	16.3657	17.5209	12.8449	9.29372	11.7561	10.3718	25.1647	20.7053	13.5271	13.5877	13.7259	14.1724
25	3.19455	2.82571	19.8007	16.4616	5.26713	6.76621	27.1533	7.17712	14.193	15.3893	10.7379	7.82933	10.3792	9.15673	21.6732	18.047	11.4244	11.2732	11.9797	12.3821
26	3.02362	2.77307	17.4203	14.406	4.52727	5.77108	24.1631	6.4531	12.4974	13.3791	9.23712	6.69465	9.16093	8.1634	18.7651	15.5506	9.58197	9.39553	10.4907	10.6152
27	2.87135	2.6193	15.5012	12.8844	4.04322	4.99646	21.8887	5.79111	11.0012	11.7304	7.87455	5.77626	8.12635	7.34424	16.2411	13.5681	7.99263	7.88061	9.14209	9.37849
28	2.83053	2.51868	13.678	11.3451	3.55177	4.36852	19.5166	5.32935	9.71768	10.3648	6.89214	5.04042	7.18483	6.64163	14.1596	11.6784	6.92345	6.71777	7.95156	8.09857
29	2.68245	2.42928	12.2746	10.2724	3.20479	3.90766	17.4478	4.78198	8.58059	9.13053	5.89711	4.46136	6.43185	5.91376	12.3619	10.1876	5.98933	5.77129	7.12883	7.12389
30	2.62436	2.41013	10.8546	9.02524	2.94975	3.45388	15.6413	4.39911	7.64921	8.0273	5.24654	3.96836	5.86621	5.39786	10.747	9.04609	5.17562	4.98381	6.28829	6.34674
31	2.52878	2.33971	9.77989	8.02265	2.72566	3.13401	14.0274	4.00409	6.85143	7.19341	4.59573	3.53242	5.18107	4.86034	9.39455	7.93986	4.53341	4.38043	5.59634	5.68126
32	2.50872	2.25618	8.78439	7.33261	2.48633	2.88617	12.699	3.65466	6.07128	6.37559	4.12948	3.19656	4.80884	4.43474	8.41028	7.02797	3.99266	3.86523	4.98105	5.05694
33	2.45657	2.1654	7.78583	6.52416	2.36466	2.69313	11.3844	3.35796	5.52534	5.81136	3.65789	2.87903	4.37661	4.04629	7.41491	6.24672	3.57883	3.36046	4.46754	4.48942
34	2.36587	2.13192	7.04465	5.86756	2.1643	2.53327	10.2301	3.11701	4.96494	5.14053	3.38214	2.62354	3.9355	3.66874	6.67825	5.62779	3.19765	3.04379	4.02007	4.02384
35	2.33064	2.08153	6.43013	5.38266	2.07636	2.33399	9.28454	2.92521	4.56851	4.64882	3.06997	2.44169	3.62416	3.36134	5.95062	5.00394	2.9251	2.78437	3.66491	3.6689
36	2.28598	2.01785	5.84248	4.87662	1.98965	2.17788	8.33988	2.69855	4.12183	4.20921	2.81839	2.23028	3.43404	3.09357	5.39695	4.57015	2.68643	2.46941	3.37951	3.29508
37	2.15586	1.95675	5.25666	4.38352	1.90171	2.08809	7.61143	2.53091	3.7804	3.8325	2.59449	2.10073	3.05225	2.8646	4.85792	4.13242	2.46779	2.28991	2.99664	3.06184
38	2.16057	1.96831	4.80442	3.98253	1.85258	1.95085	6.84493	2.38442	3.45156	3.59558	2.42123	1.97409	2.94093	2.66979	4.41622	3.76904	2.27355	2.13722	2.78432	2.77963
39	2.14418	1.8815	4.37784	3.74914	1.74739	1.89145	6.20086	2.19648	3.22783	3.26122	2.2771	1.84861	2.70542	2.48027	4.00811	3.48329	2.08688	1.9895	2.60961	2.57236
40	2.05348	1.87011	4.00297	3.44456	1.68163	1.80208	5.67389	2.10559	3.01576	3.00477	2.12727	1.7854	2.49461	2.34672	3.62351	3.12943	1.94966	1.83025	2.38867	2.38619
41	2.03952	1.79884	3.7458	3.23167	1.62188	1.71133	5.16697	1.98125	2.81681	2.8171	2.03354	1.66305	2.32606	2.2059	3.38875	2.88225	1.87069	1.74888	2.20693	2.21889
42	1.97726	1.77036	3.386	2.9148	1.5612	1.65096	4.65973	1.85934	2.66174	2.56937	1.89439	1.61318	2.24066	2.03619	3.10267	2.70253	1.74187	1.64239	2.05676	2.11489
43	1.93068	1.72704	3.13779	2.67601	1.52701	1.58532	4.35194	1.77917	2.47114	2.4482	1.84546	1.55613	2.10829	1.94721	2.87916	2.51182	1.65518	1.57569	1.92038	1.96766
44	1.91063	1.68493	2.94252	2.57377	1.52208	1.5695	4.00767	1.72228	2.33237	2.26458	1.7119	1.50533	1.97662	1.85013	2.68642	2.34588	1.59164	1.51977	1.8308	1.87738
45	1.86807	1.67509	2.73483	2.36907	1.446	1.49249	3.6991	1.64997	2.17875	2.14341	1.64123	1.44259	1.9027	1.81035	2.53021	2.19341	1.49357	1.40322	1.69485	1.75848
46	1.86597	1.6801	2.5705	2.25259	1.37731	1.45613	3.41589	1.58423	2.06344	2.03696	1.59375	1.34413	1.76825	1.70122	2.31987	2.09953	1.43831	1.34464	1.6047	1.66332
47	1.7962	1.61607	2.48254	2.08585	1.37407	1.41422	3.1881	1.58523	1.90664	1.92886	1.51641	1.34343	1.71259	1.64592	2.19916	1.97331	1.42286	1.27661	1.53651	1.58912
48	1.79446	1.56913	2.25896	2.00475	1.35313	1.34789	2.95687	1.53621	1.82168	1.81701	1.4557	1.31073	1.62005	1.55331	2.08837	1.80196	1.34145	1.26436	1.46214	1.51949
49	1.75992	1.58604	2.14697	1.89603	1.31755	1.32915	2.702	1.50777	1.77144	1.74389	1.41757	1.26932	1.55935	1.53333	1.95761	1.75256	1.2977	1.2213	1.41606	1.44086
50	1.70899	1.53392	2.07347	1.71074	1.26611	1.30279	2.56282	1.44403	1.69695	1.67558	1.37581	1.19615	1.48282	1.463	1.84252	1.64571	1.26099	1.21002	1.345	1.38657
51	1.68562	1.5139	2.00281	1.68486	1.24594	1.29488	2.37276	1.4153	1.61053	1.62453	1.30028	1.1806	1.40663	1.40044	1.74312	1.57744	1.18093	1.15144	1.27882	1.34526
52	1.64306	1.48957	1.97308	1.62705	1.23808	1.21203	2.22341	1.39229	1.54678	1.5439	1.29591	1.15057	1.4042	1.36989	1.68424	1.55101	1.16563	1.10257	1.26188	1.26708
53	1.6005	1.43866	1.88858	1.58089	1.1965	1.20204	2.10333	1.37971	1.49907	1.47469	1.276	1.14106	1.36749	1.31443	1.58691	1.48421	1.13366	1.07152	1.20675	1.23728
54	1.58236	1.43952	1.935	1.49935	1.14922	1.17664	2.00892	1.31412	1.45162	1.38956	1.24006	1.08817	1.31462	1.28207	1.51517	1.36653	1.11022	1.05357	1.17029	1.15924
55	1.55323	1.39171	1.84948	1.47261	1.18187	1.11211	1.88415	1.31011	1.41503	1.36764	1.20521	1.06556	1.24904	1.25268	1.47671	1.37572	1.06335	1.05175	1.14387	1.15039
56	1.53056	1.37722	1.88614	1.43205	1.12596	1.1475	1.77487	1.29053	1.36135	1.31223	1.153	1.05176	1.23461	1.23271	1.42124	1.29087	1.06999	1.0281	1.07511	1.11586
57	1.53265	1.32924	1.82281	1.36001	1.09224	1.10545	1.68892	1.24051	1.30277	1.29407	1.14304	1.01836	1.17112	1.19077	1.34743	1.27347	1.04073	0.993293	1.03793	1.08754
58	1.46253	1.36531	1.73566	1.30263	1.07098	1.08644	1.60423	1.25724	1.29031	1.23446	1.10929	0.99296	1.14346	1.13498	1.31651	1.23572	0.999011	0.997174	1.03233	1.08488
59	1.46515	1.31474	1.70206	1.27049	1.08654	1.06798	1.5618	1.21722	1.25466	1.19017	1.08804	0.991569	1.08589	1.09701	1.24713	1.15957	0.987091	0.959941	1.03233	1.04712
60	1.45957	1.29507	1.55464	1.25884	1.05912	1.03745	1.47898	1.1692	1.2247	1.16179	1.04846	0.937873	1.07354	1.04682	1.20438	1.14364	0.958509	0.969037	0.994286	1.01496
