# Supplementary material for: Diversification processes of teleost intron-less opsin genes
Source: J Biol Chem. 2023 Jun 7;299(7):104899. doi: 10.1016/j.jbc.2023.104899 (PMC10339062; doi:10.1016/j.jbc.2023.104899)
Supplement: Table S1 [file mmc4.xlsx]

## Sheet: DNA oligos
Oligo name	Nucleotide sequence of DNA oligo	Usage	Reference
h.28.28.tail	ACAACTTAACGGGCCTTTTGGCCCGTTAAGTTGTGTTAAGTTGTTTTTTT	Extension of probe or branch oligos	Kishi et al. 2019
h.31.31.tail	ATTATTCACTGGGCCTTTTGGCCCAGTGAATAATAGTGAATAATTTTTTT	Extension of probe or branch oligos	Kishi et al. 2019
h.27.27.tail	ACATCATCATGGGCCTTTTGGCCCATGATGATGTATGATGATGTTTTTTT	Extension of probe or branch oligos	Kishi et al. 2019
h.73.73.tail	ATTCCTAATCGGGCCTTTTGGCCCGATTAGGAATGATTAGGAATTTTTTT	Extension of probe or branch oligos	Kishi et al. 2019
h.60.60.tail	AACTAACTATGGGCCTTTTGGCCCATAGTTAGTTATAGTTAGTTTTTTTT	Extension of probe or branch oligos	Kishi et al. 2019
h.28.31.tail	ATTATTCACTGGGCCTTTTGGCCCAGTGAATAATGTTAAGTTGTTTTTTT	Remap primer sequence in probe from no.28 to no.31	Kishi et al. 2019
27*.27*.27*.28	ATGATGATGTATGATGATGTATGATGATGTTTCAACTTAAC	branch for signal amplification in SABER	Kishi et al. 2019
31*.31*.31*.31*.27	AGTGAATAATAGTGAATAATAGTGAATAATAGTGAATAATTTCATCATCAT	branch for signal amplification in SABER	Kishi et al. 2019
60*.60*.60*.60*.73	ATAGTTAGTTATAGTTAGTTATAGTTAGTTATAGTTAGTTTTTTCCTAATC	branch for signal amplification in SABER	Kishi et al. 2019
28*.488	/5ATTO488N/ttGTTAAGTTGTGTTAAGTTGT	Fluorescent detection	Kishi et al. 2019
73*.565	/5ATTO565N/ttGATTAGGAAtGATTAGGAAt	Fluorescent detection	Kishi et al. 2019

## Sheet: Ol_opn4m1.31
Ol_opn4m1.31	TCGTGTTTGCCGCAGGAGGTGTCCATtttTTATTCACT
Ol_opn4m1.31	GCGCGGCCGTGCAGTTGGCCtttTTATTCACT
Ol_opn4m1.31	GCACCGGGGAATGCGAGCCGTtttTTATTCACT
Ol_opn4m1.31	TCCGCGGCCGAGCTGCTGGCtttTTATTCACT
Ol_opn4m1.31	GAAAACGAAGCTCCACAAGGCGTAACGCGtttTTATTCACT
Ol_opn4m1.31	GGACCATCGCCACCGTTGAAGCGGtttTTATTCACT
Ol_opn4m1.31	CGTCCACTGTTGGGAATGGGTGAAAGGTTTGTGtttTTATTCACT
Ol_opn4m1.31	CAATGGTGTAGTGGGCGTGGTCAGGGAtttTTATTCACT
Ol_opn4m1.31	ACCGGTGATGCCAATTGCAAGGATGACTGATCtttTTATTCACT
Ol_opn4m1.31	TGCTGAAGGCATAGATGACCAGGAAGTTTCCAATGATtttTTATTCACT
Ol_opn4m1.31	GCTGGCGTCCGCAGACTACGACTCCtttTTATTCACT
Ol_opn4m1.31	TCGGTGATGGCCAGGTTGATGATGAACATGTTGtttTTATTCACT
Ol_opn4m1.31	GGGAGACTGCGTGACACACATCAGCAGGtttTTATTCACT
Ol_opn4m1.31	TCCATCTCTTGTGCATGCTGGTGGTGAAGAAGATtttTTATTCACT
Ol_opn4m1.31	GGAGCAGATCCCAAACAAAGCGCCACAAAAtttTTATTCACT
Ol_opn4m1.31	AGTATCGGTCAATGGCAATCACTGTCAGTGTGATCATtttTTATTCACT
Ol_opn4m1.31	CGATGGAGGTCAAAGGTCGCGTGATGACGAtttTTATTCACT
Ol_opn4m1.31	AGGAGGGCTCGTTTCCGTGACAACACACtttTTATTCACT
Ol_opn4m1.31	GTGAGTATGCCCAGGCTGCCGAGAGAATGtttTTATTCACT
Ol_opn4m1.31	AGAAAGGTGGCAGGCTCCAGCCCAtttTTATTCACT
Ol_opn4m1.31	CCTTCTGGGACATAGGCACTCCAGCCGAtttTTATTCACT
Ol_opn4m1.31	GGTCATGTAGTCCCACGTACAGGAAGTCAAGAGGtttTTATTCACT
Ol_opn4m1.31	GGTGTACGCTCGCACAGACGGGGTAAAtttTTATTCACT
Ol_opn4m1.31	GAGTGGCAGGAAGAAGACGAAGATGAAGAGTAGCATtttTTATTCACT
Ol_opn4m1.31	GGCACGGAAGATGAACACATAGCAGTAGATGATGATGAAtttTTATTCACT
Ol_opn4m1.31	ACAGCCCGGTTGGTGGAGCGGATtttTTATTCACT
Ol_opn4m1.31	CGTCTCGAGTGTTGCCGTTGATCTTCCCCtttTTATTCACT
Ol_opn4m1.31	TCCACTCGTTTTGCAGCCTGTTAAAACTCTTCACTGtttTTATTCACT
Ol_opn4m1.31	GCAGGATGACAATCAATGCGATCTTCGCCATCTtttTTATTCACT
Ol_opn4m1.31	ACAGTGGAGTACGGCGACCAAGAGATGACATAAAtttTTATTCACT
Ol_opn4m1.31	CCCAGCGAAGGCGGTTAGCGCCtttTTATTCACT
Ol_opn4m1.31	GGATCGAGTTCATGTAAGGAGTCAGCATGTCTGCATAtttTTATTCACT
Ol_opn4m1.31	CAGAGGCCTTGGCAATGACGGCGGtttTTATTCACT
Ol_opn4m1.31	CGTGATGGCGTAGATGATGGGATTGTGGATGGtttTTATTCACT
Ol_opn4m1.31	GGATGTACTTAGCCAACGCCATCCTGTACTTTGGATGtttTTATTCACT
Ol_opn4m1.31	GGATGCAAAGGAGTACGCCCAGACCGGtttTTATTCACT
Ol_opn4m1.31	GCTGGCTGAGCGCAGGTCCTTAGGATtttTTATTCACT
Ol_opn4m1.31	GCGCCGTGTGGAAACGAAGCTGCTtttTTATTCACT
Ol_opn4m1.31	TGTCGGAGCTCTGGCTGGTTACTGTGGAtttTTATTCACT
Ol_opn4m1.31	TCTGCCGCCGAAGCTGGCTACTGAtttTTATTCACT
Ol_opn4m1.31	GGAGGAGAGGCGGGACTTGAAGGTGCtttTTATTCACT
Ol_opn4m1.31	TGTCCGTCAGACCTGATTCGCTGTCTGACAAtttTTATTCACT
Ol_opn4m1.31	TCTGGAGCTTAAACTGGATAGATCGGCCTCGGtttTTATTCACT
Ol_opn4m1.31	GCTAATTTCACAGGATACCTGCCGGCTAGCAGGtttTTATTCACT
Ol_opn4m1.31	AGTCGGGTAGCTCGGCGGTGTCTCTtttTTATTCACT
Ol_opn4m1.31	CAGCTTAGCCTTGAAGCTGGAGGTGTGTTTGAtttTTATTCACT
Ol_opn4m1.31	GGACGTCTTCTCGAAGATGCCAGAGTCATTGTTCTTtttTTATTCACT
Ol_opn4m1.31	TGTGTTCACTGACTCCTCCTATCGATACGGTGTCAAAtttTTATTCACT
Ol_opn4m1.31	CCGTCTCCAAAGTCTCTGTTACTTGGGATGCTGTtttTTATTCACT
Ol_opn4m1.31	GATTCGTCCAATCGTGGCTCTCGTCACGTTTtttTTATTCACT
Ol_opn4m1.31	GCTCATCTCTGAGGTGACGACGATGCTTGGtttTTATTCACT
Ol_opn4m1.31	CGTGAACCATTTCGTCCAACTGGAAGGAAGGGtttTTATTCACT
Ol_opn4m1.31	ACTGCTGTTGGCCATCTTGGATCTGTTCGTGtttTTATTCACT

## Sheet: Ol_opn4m2.31
Ol_opn4m2.31	GCAGAGAGACTCCATCCTGTTCAAGAAACGATAGCTCATtttTTATTCACT
Ol_opn4m2.31	TGATGGTGACCTGTGCAGTTTGAACCCTGAAGtttTTATTCACT
Ol_opn4m2.31	GTGGACGGGCTTCAAGAGTCTGAGGTGCtttTTATTCACT
Ol_opn4m2.31	CCCTGTGTAGGGGTGTTCTCGGGCAAtttTTATTCACT
Ol_opn4m2.31	GGCATCAGGGAATCTGGCAGGTGGACAtttTTATTCACT
Ol_opn4m2.31	TGGGCATGGTCAGGCACATCCACTGTGtttTTATTCACT
Ol_opn4m2.31	CCACCAGCAGGATCACACAGCCAATGATGTAAtttTTATTCACT
Ol_opn4m2.31	ACCAAAGCGTTTCCCAGCATACCTGTCATCCtttTTATTCACT
Ol_opn4m2.31	GCGACCTCAGTGCCTTACTGCGACAAAATACATAGATGtttTTATTCACT
Ol_opn4m2.31	TCAGCTGCTGCCAAATTCACCACTAAGAGGTTACTAGtttTTATTCACT
Ol_opn4m2.31	GGCTGGAGACTGGGTCACAGACATCAGGAAGtttTTATTCACT
Ol_opn4m2.31	GCGGTGCAGGCTCGCCACAAAGAAtttTTATTCACT
Ol_opn4m2.31	TCACAGGCAAACTCTCCAAACACCCAGCCtttTTATTCACT
Ol_opn4m2.31	GCCAAACAGAGCGCCACAGAAGGCATAAAGTtttTTATTCACT
Ol_opn4m2.31	ACAGCAATGGCTGTGAGTGTCATCATAGAGGTGATtttTTATTCACT
Ol_opn4m2.31	GGTCGAGTGATCACCAGACAGCGGTCCtttTTATTCACT
Ol_opn4m2.31	CTTTCGACTCATTCCTCCTAGCAACGCCACCtttTTATTCACT
Ol_opn4m2.31	AGACCGCCACCATTGCCACGTAAACTCGtttTTATTCACT
Ol_opn4m2.31	GGTGGCAAACTCCAGCCAAGAGAATACAGCCtttTTATTCACT
Ol_opn4m2.31	TCAGGGACGTAGGCACTCCATCCGAAGAACtttTTATTCACT
Ol_opn4m2.31	CCAACTGCAGGAGGTCTGCAGCCCCtttTTATTCACT
Ol_opn4m2.31	AGGTGCGCACAGATGTTGTGAAAGTCATGTAGTCtttTTATTCACT
Ol_opn4m2.31	AGGCAGCAATTAGAGTGAGTGGAAGGAAGAAGACAAAAtttTTATTCACT
Ol_opn4m2.31	GCTGTACCGCTCTGAAAATGGCCCAGTAGCtttTTATTCACT
Ol_opn4m2.31	CCTTGCCACCTCTCGTCCCGCCTtttTTATTCACT
Ol_opn4m2.31	GCGTTCGTATGCCTTGTTGATCTCCCCACAGTTTAGtttTTATTCACT
Ol_opn4m2.31	TGGCCATCTTCCACTCGCTCCGCAGtttTTATTCACT
Ol_opn4m2.31	CGACAAACAGCATTATCACTCCCAGGGCAACTTtttTTATTCACT
Ol_opn4m2.31	AGCAACTACAGAGTATGGCGCCCAGGACAtttTTATTCACT
Ol_opn4m2.31	AGCGTAGCCAGCGGTGGCAGTCAGtttTTATTCACT
Ol_opn4m2.31	GCACCGAGTTCATGTACGGGGTCAACAGTTGtttTTATTCACT
Ol_opn4m2.31	GGCAGACGCCTTGGCAATGACAGCAGtttTTATTCACT
Ol_opn4m2.31	GGGTGTGTTAGGGCATAGATTATGGGGTTGTGGATtttTTATTCACT
Ol_opn4m2.31	TGGCGACCGATGGCGATGCGGTATTTTtttTTATTCACT
Ol_opn4m2.31	GGAGTACACCACGCAGCAGCGGGAATtttTTATTCACT
Ol_opn4m2.31	GCTGAACGATGGGTGAAGATCCTTTTCCTGGAGACtttTTATTCACT
Ol_opn4m2.31	ACGCCGAGAAGAAGCAGCGCTGGAtttTTATTCACT
Ol_opn4m2.31	CCCCTGGAGAGCTTGTGAGCGTCGTtttTTATTCACT
Ol_opn4m2.31	TCCGAACCCCAGTGCACAGCCGAAtttTTATTCACT
Ol_opn4m2.31	AGAGCCAGACGATAGCCGACTCTTCCCCtttTTATTCACT
Ol_opn4m2.31	TCGCTCTCCGTCCAGCAGGAGTCACTATCtttTTATTCACT
Ol_opn4m2.31	TGACCCACCGCTAGACCCGTCAGCTtttTTATTCACT
Ol_opn4m2.31	GTCTCTGTGAGTAACTGCCTGTTGAAGGCTGCtttTTATTCACT
Ol_opn4m2.31	TCTGTCCCTGGAGGAGTGAACTCAGTGGTAGTTtttTTATTCACT
Ol_opn4m2.31	CATCGGGGACTCTGCTCTGTCCCTGCtttTTATTCACT
Ol_opn4m2.31	GTTGCAGCCCTTGTCAGGTGGGCTTCtttTTATTCACT

## Sheet: Ol_opn4m3.31
Ol_opn4m3.31	CCCCGGTTCAATCTGGAGCTGAGAGTCCATtttTTATTCACT
Ol_opn4m3.31	GCCGATGGGTCCAGCGTGGGGATtttTTATTCACT
Ol_opn4m3.31	GGAGCTGATATTCCAGGGCGCGCGAtttTTATTCACT
Ol_opn4m3.31	CAGCTCCATGAGCCGATGTCGGGTGATtttTTATTCACT
Ol_opn4m3.31	CGTTGAACCAACTGTTGCTGCCGGGGAtttTTATTCACT
Ol_opn4m3.31	ACATCGACAGTTGGAAAAGCATCAGCAGGGACtttTTATTCACT
Ol_opn4m3.31	CCCAATGGTGTAGTGAGCGTGGTCAGGGtttTTATTCACT
Ol_opn4m3.31	GCCTGTGATGCCCACAGCCAGGATAACAACtttTTATTCACT
Ol_opn4m3.31	TCCTGCTAAAAGCATAAATGACAAGGAAGTTTCCCACCATtttTTATTCACT
Ol_opn4m3.31	GATGGTGTCCGCAGGCTCCGGCtttTTATTCACT
Ol_opn4m3.31	AGACACATGAGGAAATCTGTCACTGCCAAATTAATAATGAAGATGTTGtttTTATTCACT
Ol_opn4m3.31	ACATGCTGGTGATGAAGAAGATAGGCGTCTGAGTGtttTTATTCACT
Ol_opn4m3.31	CCCACAAAAGGCGTACAGCTCACAGCCTTTTtttTTATTCACT
Ol_opn4m3.31	CAGGGTCATCATGCTGCAGATACCAAACAGAGCtttTTATTCACT
Ol_opn4m3.31	CCACGCATCGATCCACTGCGATCACCATtttTTATTCACT
Ol_opn4m3.31	TCCCAGAGAGGCTAAAGGCCTGGTGATGAtttTTATTCACT
Ol_opn4m3.31	CCACAAAGCTCAGTGCTTTCTTGTTGGACATCGCtttTTATTCACT
Ol_opn4m3.31	CCCATGGAGTAGACCCAGGCAGCGGtttTTATTCACT
Ol_opn4m3.31	GGAACATAGGCACTCCAGCCAAAGAAAGGGGtttTTATTCACT
Ol_opn4m3.31	GTCCCAGGAACAGGATGTCATCAGACCCTCAtttTTATTCACT
Ol_opn4m3.31	GGTGTAGGAGCGCACTGATGGAGTGAAGGTCATATAtttTTATTCACT
Ol_opn4m3.31	GCCCTGAAGATGCGGCAGTAACAGAAGATGATGATAAAAtttTTATTCACT
Ol_opn4m3.31	CGCTCGCGTCGTGTGCCGGATGtttTTATTCACT
Ol_opn4m3.31	GCTGAGTCTCTGGTCCCTTCACAGTTGATCTTTGCTATtttTTATTCACT
Ol_opn4m3.31	TCTTAGCCATCTTCCATTCACTTCTCATTTTGTGGAACTTCTTTtttTTATTCACT
Ol_opn4m3.31	GATGACAAACAGCAGGATGACGATGAGGGCAAtttTTATTCACT
Ol_opn4m3.31	GCGCAGGAGTACGGAGCCCAGGAtttTTATTCACT
Ol_opn4m3.31	GCGTACCCTGCAAACGCAGTGAGAGCCtttTTATTCACT
Ol_opn4m3.31	GGGAACAGAGTTCATGTAGGGAGTCAGCAAGTCAtttTTATTCACT
Ol_opn4m3.31	AGCGGACGCTTTGGCGATCACAGCtttTTATTCACT
Ol_opn4m3.31	TGGGATGTGTTATGGCATAAATGATGGGGTTGTGGATtttTTATTCACT
Ol_opn4m3.31	AGGGAACGTATCTGCTGATCGCTGACCTGTATTtttTTATTCACT
Ol_opn4m3.31	ACGCAGAGCAGCGCACCGAGGTtttTTATTCACT
Ol_opn4m3.31	TGCTGCTGTAACGCTCCCTGCCAGTGtttTTATTCACT
Ol_opn4m3.31	GGTTGATCGACGCGTGGAGTGAATGCTGCtttTTATTCACT
Ol_opn4m3.31	CCTCGGCACTCAGACTGGCTGGTCAGtttTTATTCACT
Ol_opn4m3.31	GGAGGTCTGGGGCCTGCTGGGGtttTTATTCACT
Ol_opn4m3.31	CTGAGAAGTGTGCTGAATCACTCTCAGACTGGGAtttTTATTCACT
Ol_opn4m3.31	TGTTCGGGAAGAGCAGTCATCCTCCGTGTtttTTATTCACT
Ol_opn4m3.31	ACATCAGCGGACAATTGACGGCTAGCAGGtttTTATTCACT
Ol_opn4m3.31	GGCTGGGACGGCGCACCTGTTTGtttTTATTCACT
Ol_opn4m3.31	AGATGTCTTCAGGCTCTGTCAGAGTCTTTGACCTCTtttTTATTCACT
Ol_opn4m3.31	GCTGGTTGGCTGTAGACTGATGTTGGACAAGCtttTTATTCACT
Ol_opn4m3.31	CCCTCAGCACATTATCCAGAGCAGCAGGAAGATGtttTTATTCACT
Ol_opn4m3.31	GCACCCAGACCTTGGCCCCGACTtttTTATTCACT
Ol_opn4m3.31	TGTGACGATGATGGACGTCGAGGCCCTtttTTATTCACT
Ol_opn4m3.31	GGACTATGCAGAATGGAGGGGCTGGATATGGAtttTTATTCACT
Ol_opn4m3.31	GCCAATCTGAGGTTCCCATGGAAACCAGGTtttTTATTCACT
Ol_opn4m3.31	AGTAACTCTTTGCTGACGGGACTGGAGGACTTGtttTTATTCACT
Ol_opn4m3.31	TGCTGTCGTCTCCAGCCTCGCTATGTCAtttTTATTCACT

## Sheet: OlOpn5x2.28
Ol_opn4x2.28	TGTTACTTTGTGTTGCAGCTCACACATTCGCTCTGCtttCAACTTAAC
Ol_opn4x2.28	CACCAATCCCCTTGACTGCCTTTTGTTTGGACTTTTtttCAACTTAAC
Ol_opn4x2.28	TCCAGTGCGTGCCTTCATCCTCTTCACTCGTGATGCtttCAACTTAAC
Ol_opn4x2.28	CTTCCACCTGTAGTCCTTCAGCATTTCCTGTCTCCAtttCAACTTAAC
Ol_opn4x2.28	CATCCACTTTGTCGTTCTCCTATGGTCGGAGGTTTAAAAtttCAACTTAAC
Ol_opn4x2.28	AGGTATCCAATGCAAAATGATGTTCACGCAATCTGCAAAAtttCAACTTAAC
Ol_opn4x2.28	ACACTTGTGAACAATAGTTTGCGGTCGTTCAGATAACCAAAtttCAACTTAAC
Ol_opn4x2.28	GCCCAGAAAGGCTGAGAAATTAGAAGAATTTCCGTAGAGAtttCAACTTAAC
Ol_opn4x2.28	GCCTCACATTGTCCTTCAGTGTGTTTCTTTCTCTCACTTTGtttCAACTTAAC
Ol_opn4x2.28	GGCAAACCAGGTCAAATGTAAGATGTCAAGTCCATCTTTTGtttCAACTTAAC
Ol_opn4x2.28	TCCAACGAGCTTCATTCTTCCCATTTTATTCCAGAAGAACTtttCAACTTAAC
Ol_opn4x2.28	GCTGCCAGCCATGTTAAACTTGCAATTGTACAGATTCATTtttCAACTTAAC
Ol_opn4x2.28	TTTGAGGAGATGATGCAGCGACACATGTTGCCGTGAtttCAACTTAAC
Ol_opn4x2.28	GCAAGACTTCCAATCAGGCCGATTGTAAAATGTCTTTCAAAtttCAACTTAAC
Ol_opn4x2.28	CATGCTCTCAGTCGACCACCTCATCCAAACATCTTGtttCAACTTAAC
Ol_opn4x2.28	CTTGCTGAGCAAACTGCCCTGTGTGCTCTCTGGATCtttCAACTTAAC
Ol_opn4x2.28	ACATAGCGACAATGTAGTGAGCATGGTCAGGTACATTAACtttCAACTTAAC
Ol_opn4x2.28	TCCCAGTGATGCCGAGTGCCCCAATGACAAATACAAtttCAACTTAAC
Ol_opn4x2.28	TCATGATGAAATAGTTTGGCAGGTTGCGAAGCTTCTTGtttCAACTTAAC
Ol_opn4x2.28	GTGTGAAAGCCATGAGGAAATCACTGATGGCCAAGTtttCAACTTAAC
Ol_opn4x2.28	TCCCCAAACATCCATTCCCTGTAGAGGCAATTTATGAAAAtttCAACTTAAC
Ol_opn4x2.28	AGCAGGTTTATCATGGAAGAAATGCCAAACAGGGCTtttCAACTTAAC
Ol_opn4x2.28	TTGGTAATAACCAGATACCGTTCGACTGAGATGGCCtttCAACTTAAC
Ol_opn4x2.28	TCCAAGCCAAGGAATAAAACCAGACCAAGAAAATTGCAtttCAACTTAAC
Ol_opn4x2.28	GCGTGTAGGTAACATAATCCCATGTGCAGGATGTCATCtttCAACTTAAC
Ol_opn4x2.28	GGTGGTCTTTCTTATTGACAGGAACATTCGGAGATAGCAGTtttCAACTTAAC
Ol_opn4x2.28	GCCAGTTTCCATTCACTCCTAATGGTCTTTTGTTGAATCACtttCAACTTAAC
Ol_opn4x2.28	GGACAGAACGTAGACCACAATGACAACAAAGGCAATCTTTtttCAACTTAAC
Ol_opn4x2.28	CCAGGAAATGAGTGTGACACAGGCGTATGGAGACCAtttCAACTTAAC
Ol_opn4x2.28	GATGGTGGAGGCTTTAGCTATGACCGCAGGGACTGCtttCAACTTAAC
Ol_opn4x2.28	GAGACAGGAACCTCAGACAAGAAACTTTCTCTGCCAtttCAACTTAAC
Ol_opn4x2.28	CACTGAAGGAGTAGGAGGTGCATTCTTTTGGAGGATTAGtttCAACTTAAC
Ol_opn4x2.28	ACTGTCTGCTGATGATGGAGTCCCTGAAAGAGGACTtttCAACTTAAC
Ol_opn4x2.28	CGACTTGGCAAAGTGTTGATAAAGTGACTTCTTGAGACTGAtttCAACTTAAC
Ol_opn4x2.28	TCACCCTGAAAGAATTGCTGGATTTTCTACTCACAGCTTtttCAACTTAAC
Ol_opn4x2.28	AGGATCTTTCTCTGCAAGACCCTCTGTACGATGACAtttCAACTTAAC
Ol_opn4x2.28	GTTCATGGTTCAAGTCGCTCAGTGGGTCACCAAGGGtttCAACTTAAC
Ol_opn4x2.28	AGGGGAGAGTGGCGATAGTCAAAGAGTTGGAAACCAtttCAACTTAAC
Ol_opn4x2.28	CGGGAATCTCGCTGATTAGATTCTTGCTGCACCTTTTtttCAACTTAAC
Ol_opn4x2.28	GATGCAGTGAATCAGCGGAGTCACTTATGCAGTTTTtttCAACTTAAC
Ol_opn4x2.28	GACGATAATCCGTGGAACACCCTGAGGTGACCTGGGtttCAACTTAAC
Ol_opn4x2.28	ATAGTTGATGAGGCTGCTCTCACTAGTGGGGCTAATtttCAACTTAAC
Ol_opn4x2.28	GTTTTCCATTGATTCAAAGCTGTCTTCTGATGGAATGCTGTtttCAACTTAAC
Ol_opn4x2.28	CCAGTGGCTCAAGAGAGTAGTTTCACTGCCTCAAAAtttCAACTTAAC
Ol_opn4x2.28	TCCTGACAAACAGAAGATCTCTTGTCCCTTGTCCACtttCAACTTAAC
Ol_opn4x2.28	ACCTTACAAACAAACTTAAGGATGAGTCCGAACCTGCTAAGtttCAACTTAAC
Ol_opn4x2.28	GGCACTGCACATCATGCCTGCATTTAATTTGTTCTTGTATTtttCAACTTAAC
Ol_opn4x2.28	CAACACAAACTGCTGTTAGGACTTTTCAAGGATCAGCAAAAtttCAACTTAAC
Ol_opn4x2.28	GCTCCCATTTCTTCTGTTATTTAACACTGTCTTGAGGGGAAtttCAACTTAAC

## Sheet: Ol_gja10b.60
Ol_gja10b.60	CTCCTCTAAGATACTTCCCAGAAGGTTCCAGTCCCCtttACTAACTAT
Ol_gja10b.60	GCCAGATCTTCCCCACAATGGTGGAATGAATATGGACtttACTAACTAT
Ol_gja10b.60	CCCAATACCAGCATCCGGAAAATGAAGAGGATGGTAAtttACTAACTAT
Ol_gja10b.60	CAAACTCACTCTGCTCGTCATCCCAGACGTCCTCGGtttACTAACTAT
Ol_gja10b.60	GAGATGGGAAACGCCTGGTCGTAGCAGACGGTCTTGtttACTAACTAT
Ol_gja10b.60	ACGAAGATGATCTGAAGGACCCAGTACCGGATGAGGtttACTAACTAT
Ol_gja10b.60	TCTCTCCTTTTCCAGGGTCCTCAGGCGGTACAGAGCtttACTAACTAT
Ol_gja10b.60	CTCCAGCTCAGCTTTCAGGCAGGCTTTCTTCCTGTGtttACTAACTAT
Ol_gja10b.60	TCTCGCTCGATCCTCTTGTGGTCCTCCTGGTCTGTCtttACTAACTAT
Ol_gja10b.60	TTTTGGACTTTCTTCTGCTCGTCCAGCTTTCTGAGTtttACTAACTAT
Ol_gja10b.60	AGACATAAGTGCGCAACAAGGAGCCCCTCAGAGGAGtttACTAACTAT
Ol_gja10b.60	AGCCAACCTCCACCACAGATCTGGTCAGGATATGGAtttACTAACTAT
Ol_gja10b.60	GTCCAATGCCATACAGAGCACACTGACCAATGATGAtttACTAACTAT
Ol_gja10b.60	GACAAGGCAAGCGTTCACACTTGTACATGGAGGACAtttACTAACTAT
Ol_gja10b.60	CTGTCGGTCGCGACACAAAACAGTCCACAACGTTTGtttACTAACTAT
Ol_gja10b.60	AGCTATGACCAGCATGAAGACCATGAAAACGTTCTTCTtttACTAACTAT
Ol_gja10b.60	GGTGGAAGATCTCCATAATGTTGAGGAACAGAGAAACTCCtttACTAACTAT
Ol_gja10b.60	GTATCCGTACAAGATGTCCTTGATCCGCTTCACCCCtttACTAACTAT
Ol_gja10b.60	TCTTCTTGGACCTGTACACGCTATCTTCGTCTCCATATTTtttACTAACTAT
Ol_gja10b.60	GAGCAGCTCATCTGAGTGAGCTGCATCAGCCTCTGGtttACTAACTAT
Ol_gja10b.60	GACCAAATGCAAAGGCATGGTCTCCCCGTGACTGTGtttACTAACTAT
Ol_gja10b.60	TGGGCTGTGATGAAATCCTCTTGGTTTTGAGCGGGGtttACTAACTAT
Ol_gja10b.60	TGGGTGTCAGTTTGGCCTGACAGGTACGATTGCTGGtttACTAACTAT
Ol_gja10b.60	CTGCAGGAGGGTTTCCTGTTGTCCAGAGTGTAGCGCtttACTAACTAT
Ol_gja10b.60	CAAGGACATCTTTCCGGGACCGTGGTGTGAGTCCTCtttACTAACTAT
Ol_gja10b.60	TTAAGGTCCGCTGGGATCTCTATGTGGCTGGCCATCAGtttACTAACTAT
Ol_gja10b.60	TAAACGCTGACTTTGCTCTGCTTCCTCTGCGGGTTCtttACTAACTAT
Ol_gja10b.60	CTCTCTGGGGAGTCACTCATGTCGCTGAGCTCCTTGtttACTAACTAT
Ol_gja10b.60	CTGACAGTCCTCGGGACATGAAGCTGCACTTCCTGGtttACTAACTAT
Ol_gja10b.60	ATCATGCTCATGGACATCCTCCTTCCACTGGCTGGGtttACTAACTAT
Ol_gja10b.60	CTCCTCTAAGATACTTCCCAGAAGGTTCCAGTCCCCtttACTAACTAT
Ol_gja10b.60	GCCAGATCTTCCCCACAATGGTGGAATGAATATGGACtttACTAACTAT
Ol_gja10b.60	CCCAATACCAGCATCCGGAAAATGAAGAGGATGGTAAtttACTAACTAT
Ol_gja10b.60	CAAACTCACTCTGCTCGTCATCCCAGACGTCCTCGGtttACTAACTAT
Ol_gja10b.60	GAGATGGGAAACGCCTGGTCGTAGCAGACGGTCTTGtttACTAACTAT
Ol_gja10b.60	ACGAAGATGATCTGAAGGACCCAGTACCGGATGAGGtttACTAACTAT
Ol_gja10b.60	TCTCTCCTTTTCCAGGGTCCTCAGGCGGTACAGAGCtttACTAACTAT
Ol_gja10b.60	CTCCAGCTCAGCTTTCAGGCAGGCTTTCTTCCTGTGtttACTAACTAT
Ol_gja10b.60	TCTCGCTCGATCCTCTTGTGGTCCTCCTGGTCTGTCtttACTAACTAT
Ol_gja10b.60	TTTTGGACTTTCTTCTGCTCGTCCAGCTTTCTGAGTtttACTAACTAT
Ol_gja10b.60	AGACATAAGTGCGCAACAAGGAGCCCCTCAGAGGAGtttACTAACTAT
Ol_gja10b.60	AGCCAACCTCCACCACAGATCTGGTCAGGATATGGAtttACTAACTAT
Ol_gja10b.60	GTCCAATGCCATACAGAGCACACTGACCAATGATGAtttACTAACTAT
Ol_gja10b.60	GACAAGGCAAGCGTTCACACTTGTACATGGAGGACAtttACTAACTAT
Ol_gja10b.60	CTGTCGGTCGCGACACAAAACAGTCCACAACGTTTGtttACTAACTAT
Ol_gja10b.60	AGCTATGACCAGCATGAAGACCATGAAAACGTTCTTCTtttACTAACTAT
Ol_gja10b.60	GGTGGAAGATCTCCATAATGTTGAGGAACAGAGAAACTCCtttACTAACTAT
Ol_gja10b.60	GTATCCGTACAAGATGTCCTTGATCCGCTTCACCCCtttACTAACTAT
Ol_gja10b.60	TCTTCTTGGACCTGTACACGCTATCTTCGTCTCCATATTTtttACTAACTAT
Ol_gja10b.60	GAGCAGCTCATCTGAGTGAGCTGCATCAGCCTCTGGtttACTAACTAT
Ol_gja10b.60	GACCAAATGCAAAGGCATGGTCTCCCCGTGACTGTGtttACTAACTAT
Ol_gja10b.60	TGGGCTGTGATGAAATCCTCTTGGTTTTGAGCGGGGtttACTAACTAT
Ol_gja10b.60	TGGGTGTCAGTTTGGCCTGACAGGTACGATTGCTGGtttACTAACTAT
Ol_gja10b.60	CTGCAGGAGGGTTTCCTGTTGTCCAGAGTGTAGCGCtttACTAACTAT
Ol_gja10b.60	CAAGGACATCTTTCCGGGACCGTGGTGTGAGTCCTCtttACTAACTAT
Ol_gja10b.60	TTAAGGTCCGCTGGGATCTCTATGTGGCTGGCCATCAGtttACTAACTAT
Ol_gja10b.60	TAAACGCTGACTTTGCTCTGCTTCCTCTGCGGGTTCtttACTAACTAT
Ol_gja10b.60	CTCTCTGGGGAGTCACTCATGTCGCTGAGCTCCTTGtttACTAACTAT
Ol_gja10b.60	CTGACAGTCCTCGGGACATGAAGCTGCACTTCCTGGtttACTAACTAT
Ol_gja10b.60	ATCATGCTCATGGACATCCTCCTTCCACTGGCTGGGtttACTAACTAT

## Sheet: Informations on FISH
Remapping information in PER reaction
Primer sequence of Ol_opn4x2.28 was remapped to no.31.
Primer sequence of Ol_opn4m1, Ol_opn4m2 and Ol_opn4m3 were not remapped.
Primer sequences of brances for amplification were not remapped.
Applied probes and branches in each hybridization step
Sample name	probe hyb	1st branch hyb	2nd branch hyb	Fluorescent oligo hyb	Figure
opn4m1 & gja10b	Ol_opn4m1.31 (extended probe)	31*.31*.31*.31*.27 (extended branch)	27*.27*.27*.28 (extended branch)	28*.488
	Ol_gja10b.60 (extended probe)	60*.60*.60*.60*.73 (extended branch)	not applicable	73*.565
opn4m2 & gja10b	Ol_opn4m2.31 (extended probe)	31*.31*.31*.31*.27 (extended branch)	27*.27*.27*.28 (extended branch)	28*.488
	Ol_gja10b.60 (extended probe)	60*.60*.60*.60*.73 (extended branch)	not applicable	73*.565
opn4m3 & gja10b	Ol_opn4m3.31 (extended probe)	31*.31*.31*.31*.27 (extended branch)	27*.27*.27*.28 (extended branch)	28*.488
	Ol_gja10b.60 (extended probe)	60*.60*.60*.60*.73 (extended branch)	not applicable	73*.565
opn4x2 & gja10b	Ol_opn4x2.31 (extended probe)	31*.31*.31*.31*.27 (extended branch)	27*.27*.27*.28 (extended branch)	28*.488
	Ol_gja10b.60 (extended probe)	60*.60*.60*.60*.73 (extended branch)	not applicable	73*.565
